# Supplementary material for: Modeling short visual events through the BOLD moments video fMRI dataset and metadata
Source: Nat Commun. 2024 Jul 24;15:6241. doi: 10.1038/s41467-024-50310-3 (PMC11269733; doi:10.1038/s41467-024-50310-3)
Supplement: Supplementary file 4 — Source Data [file 41467_2024_50310_MOESM4_ESM.xlsx]

## Sheet: Figure 2a
Source	Subject	Task	snr_total	cnr	fwhm_avg	cjv	efc	fber
BMD	sub-01	T1w	15.2307	3.33448	3.73374	0.390521	0.517589	7230.22
BMD	sub-01	T2w	6.82694	2.45632	2.43302	0.556101	0.414114	3090.96
BMD	sub-02	T1w	15.2316	3.94325	3.99944	0.332468	0.506514	10058.5
BMD	sub-02	T2w	6.45412	2.99942	2.5845	0.459622	0.411601	4297.85
BMD	sub-03	T1w	15.8283	3.75354	3.79811	0.341136	0.496354	8516.31
BMD	sub-03	T2w	6.57799	2.42748	2.45318	0.554437	0.401367	3372.82
BMD	sub-04	T1w	15.7445	3.89211	3.74311	0.338325	0.512703	8206.76
BMD	sub-04	T2w	6.36945	2.57486	2.58994	0.524832	0.411437	3806.73
BMD	sub-05	T1w	13.6984	2.94959	3.57962	0.446776	0.574139	7214.94
BMD	sub-05	T2w	6.15904	2.30394	2.28507	0.559748	0.446397	2647.65
BMD	sub-06	T1w	14.9579	3.44375	3.7457	0.372268	0.511801	6993.14
BMD	sub-06	T2w	6.41888	2.4521	2.40667	0.563889	0.416591	3450.83
BMD	sub-07	T1w	14.4073	3.37779	3.9654	0.38145	0.587495	9238.52
BMD	sub-07	T2w	6.52753	2.38603	2.84887	0.547618	0.438446	3765.02
BMD	sub-08	T1w	14.9842	3.53962	3.81222	0.368305	0.590798	12559.5
BMD	sub-08	T2w	6.29252	2.68529	2.71626	0.476711	0.451049	3193.37
BMD	sub-09	T1w	13.8238	3.39226	3.72386	0.380197	0.56686	6273.87
BMD	sub-09	T2w	6.6492	2.64759	2.51466	0.520858	0.440312	3232.35
BMD	sub-10	T1w	16.6549	3.95417	3.92046	0.325466	0.526641	7928.65
BMD	sub-10	T2w	7.19441	2.33551	2.55461	0.582712	0.415505	4086.66
mriqception	mriqception	T1w	11.1059	3.58283	3.96857	0.367303	0.527687	3254.61
mriqception	mriqception	T1w	11.5327	3.23138	3.71238	0.40888	0.555168	4174.32
mriqception	mriqception	T1w	12.8054	3.80855	3.7791	0.346875	0.552247	2845.19
mriqception	mriqception	T1w	12.4174	4.18118	3.90086	0.310922	0.53588	4438.13
mriqception	mriqception	T1w	13.1864	3.92801	3.99943	0.32906	0.531955	5423.75
mriqception	mriqception	T1w	13.4323	4.28692	4.03957	0.298442	0.541926	4080.08
mriqception	mriqception	T1w	12.1061	4.06498	3.85892	0.308986	0.57019	2967.48
mriqception	mriqception	T1w	12.8885	3.85886	3.91718	0.344289	0.528884	5506.42
mriqception	mriqception	T1w	10.3571	2.58873	3.36725	0.525923	0.453413	2120.61
mriqception	mriqception	T1w	9.27248	2.11697	3.51836	0.640826	0.518618	1130.17
mriqception	mriqception	T1w	12.3542	4.08795	3.91866	0.315527	0.525063	4773.5
mriqception	mriqception	T1w	9.50833	2.94069	3.37314	0.443061	0.572597	1068.72
mriqception	mriqception	T1w	12.9322	4.14004	3.83645	0.312521	0.534406	3695.79
mriqception	mriqception	T1w	14.4479	3.58378	3.97868	0.36856	0.535563	4488.84
mriqception	mriqception	T1w	8.94345	2.19275	3.44202	0.625287	0.522254	933.169
mriqception	mriqception	T1w	12.8706	3.81646	3.85575	0.348147	0.543189	4095.44
mriqception	mriqception	T1w	12.6392	3.83391	3.63735	0.347687	0.524897	3460.83
mriqception	mriqception	T1w	9.51697	2.52734	3.24353	0.54364	0.515883	1324.88
mriqception	mriqception	T1w	13.8357	3.69389	3.82828	0.332209	0.563725	4146.34
mriqception	mriqception	T1w	12.5733	3.48677	3.64227	0.387571	0.529822	3409.91
mriqception	mriqception	T1w	12.5024	3.98702	3.96519	0.322338	0.566816	3140.36
mriqception	mriqception	T1w	12.1213	3.42459	3.68663	0.378836	0.534865	4175.78
mriqception	mriqception	T1w	12.8481	3.47476	3.78035	0.36684	0.562798	4052.57
mriqception	mriqception	T1w	13.3682	4.43611	3.82979	0.285648	0.561458	3246.38
mriqception	mriqception	T1w	13.141	3.80245	3.9182	0.337777	0.575502	3790.86
mriqception	mriqception	T1w	13.4773	4.37663	4.04012	0.29416	0.553442	4048.55
mriqception	mriqception	T1w	13.11	4.21239	4.10641	0.307948	0.573342	4520.95
mriqception	mriqception	T1w	10.1223	3.24107	3.15591	0.425772	0.46294	1933.34
mriqception	mriqception	T1w	13.4093	3.71116	3.7833	0.359439	0.534539	4059.3
mriqception	mriqception	T1w	13.1956	3.95215	4.08424	0.330907	0.586416	3651.84
mriqception	mriqception	T1w	12.016	3.54714	3.75004	0.361697	0.594791	3225.24
mriqception	mriqception	T1w	11.979	3.62498	3.94423	0.361398	0.572579	3663.9
mriqception	mriqception	T1w	12.2129	3.70381	3.92731	0.347027	0.52668	3669.3
mriqception	mriqception	T1w	9.9014	2.97976	3.09171	0.468055	0.475854	1851.72
mriqception	mriqception	T1w	10.9517	3.09525	3.42812	0.451493	0.497029	1687.74
mriqception	mriqception	T1w	11.2814	3.93951	3.54888	0.322851	0.564343	4469.96
mriqception	mriqception	T1w	13.4975	3.78531	3.91182	0.352854	0.556395	4345.35
mriqception	mriqception	T1w	11.7911	3.92541	3.53559	0.334335	0.54236	4051.61
mriqception	mriqception	T1w	12.58	3.97876	3.76861	0.324265	0.559923	3210.6
mriqception	mriqception	T1w	13.0551	3.9673	3.93872	0.326973	0.536376	4567.38
mriqception	mriqception	T1w	8.59333	2.39265	3.2197	0.565101	0.548952	756.49
mriqception	mriqception	T1w	12.8506	3.62523	3.8856	0.345851	0.537871	3735.92
mriqception	mriqception	T1w	11.586	4.24294	3.65281	0.306436	0.559859	3249.2
mriqception	mriqception	T1w	13.3058	4.3156	3.98885	0.29794	0.539048	3543.38
mriqception	mriqception	T1w	11.2545	3.30207	3.30228	0.416313	0.492807	1778.39
mriqception	mriqception	T1w	10.4609	3.18634	3.13835	0.425673	0.477622	1551.43
mriqception	mriqception	T1w	12.9072	4.49112	3.7928	0.29456	0.51855	3057.92
mriqception	mriqception	T1w	9.24672	2.81523	3.3166	0.487013	0.547371	1135.29
mriqception	mriqception	T1w	12.1176	3.86019	3.82311	0.337521	0.56149	3877.42
mriqception	mriqception	T1w	14.1387	3.76529	3.89728	0.341164	0.547567	4056.11
mriqception	mriqception	T1w	12.6904	4.17808	3.99342	0.312099	0.575982	3301.76
mriqception	mriqception	T1w	10.3921	3.38714	3.43118	0.412632	0.498743	1535.12
mriqception	mriqception	T1w	10.9615	3.41718	3.47971	0.412053	0.490848	1877.72
mriqception	mriqception	T1w	11.4365	2.74849	3.39088	0.46921	0.65312	1242.24
mriqception	mriqception	T1w	12.6315	3.3654	3.47392	0.335722	0.679946	1946.84
mriqception	mriqception	T1w	11.3718	2.58691	3.34767	0.50918	0.648347	1405
mriqception	mriqception	T1w	12.2415	2.93565	3.35243	0.419755	0.598783	1168.96
mriqception	mriqception	T1w	11.079	2.22854	3.40671	0.586827	0.658194	1745.55
mriqception	mriqception	T1w	12.5791	2.80551	3.29596	0.457504	0.634171	2634.38
mriqception	mriqception	T1w	11.6882	2.44768	3.46016	0.516864	0.691275	1032.81
mriqception	mriqception	T1w	12.1493	2.7903	3.53898	0.450052	0.703423	986.773
mriqception	mriqception	T1w	10.0158	1.90813	4.7019	0.659477	0.620616	389.377
mriqception	mriqception	T1w	11.7757	2.72874	3.36722	0.458379	0.689876	719.725
mriqception	mriqception	T1w	13.3196	3.64721	3.66352	0.3379	0.675472	2395.1
mriqception	mriqception	T1w	11.6686	2.65354	3.52956	0.422509	0.677998	1785.47
mriqception	mriqception	T1w	11.1208	2.56347	3.64422	0.443773	0.679576	1266.7
mriqception	mriqception	T1w	11.2219	2.539	3.40813	0.506123	0.697726	1207.81
mriqception	mriqception	T1w	9.39938	1.83728	3.5166	0.715932	0.703302	570.083
mriqception	mriqception	T1w	10.4469	2.12531	3.59302	0.620553	0.688136	603.036
mriqception	mriqception	T1w	11.8517	2.6418	3.57041	0.476743	0.686837	724.184
mriqception	mriqception	T1w	13.2311	3.30695	3.5756	0.371656	0.652745	2767.09
mriqception	mriqception	T1w	11.5901	2.75278	3.58041	0.437987	0.698144	548.957
mriqception	mriqception	T1w	12.5982	3.293	3.54846	0.35997	0.663281	2335.82
mriqception	mriqception	T1w	11.4415	2.77797	3.8698	0.454532	0.694366	1634.49
mriqception	mriqception	T1w	11.4681	2.27158	3.56527	0.596561	0.662817	2139.58
mriqception	mriqception	T1w	10.1033	1.90235	4.5839	0.670032	0.626959	566.787
mriqception	mriqception	T1w	11.9285	2.8999	3.625	0.443568	0.647069	2681.06
mriqception	mriqception	T1w	12.0942	2.68534	3.4065	0.473108	0.688806	1601.91
mriqception	mriqception	T1w	10.9137	2.52606	3.69925	0.513135	0.69094	785.696
mriqception	mriqception	T1w	11.7601	2.81314	3.85396	0.457061	0.680079	885.155
mriqception	mriqception	T1w	11.3426	2.47476	3.69262	0.511706	0.701281	869.068
mriqception	mriqception	T1w	8.83645	1.77776	3.62079	0.769507	0.679852	724.243
mriqception	mriqception	T1w	12.4013	3.02487	3.67442	0.40625	0.698038	1178.96
mriqception	mriqception	T1w	12.9592	3.1534	3.65236	0.409733	0.660576	1759.61
mriqception	mriqception	T1w	11.7134	2.65695	3.3412	0.485772	0.563591	3216.82
mriqception	mriqception	T1w	12.1843	3.02511	3.21083	0.408797	0.576479	2062.19
mriqception	mriqception	T1w	12.8122	3.39572	3.24248	0.376553	0.562575	3127.04
mriqception	mriqception	T1w	11.9883	2.76743	3.2909	0.475431	0.571124	2144.9
mriqception	mriqception	T1w	11.7216	2.86935	3.2494	0.452835	0.567153	2098.23
mriqception	mriqception	T1w	13.3617	3.58835	3.27617	0.344574	0.569713	3721.22
mriqception	mriqception	T1w	12.2702	3.00522	3.33951	0.424045	0.564439	3951.92
mriqception	mriqception	T1w	11.0855	2.33974	4.10424	0.498949	0.650674	988.567
mriqception	mriqception	T1w	12.8128	2.35152	3.47334	0.526177	0.58786	5080.75
mriqception	mriqception	T1w	12.5755	3.06168	3.36188	0.419181	0.577539	6552.63
mriqception	mriqception	T1w	11.0311	2.67187	3.45929	0.491759	0.591913	1703.68
mriqception	mriqception	T1w	12.9215	3.39903	3.42969	0.381077	0.558572	5636.09
mriqception	mriqception	T1w	10.2164	1.29514	3.34911	1.08016	0.581611	1983.46
mriqception	mriqception	T1w	9.71939	1.38135	3.2422	0.975776	0.590445	2824.32
mriqception	mriqception	T1w	12.8395	3.1988	3.32761	0.395661	0.579146	2157.47
mriqception	mriqception	T1w	11.7855	2.76032	3.28493	0.46504	0.592036	3674.06
mriqception	mriqception	T1w	12.1922	2.98825	3.35312	0.431849	0.583261	2235.47
mriqception	mriqception	T1w	12.1915	2.65358	3.30509	0.517474	0.59723	4446.6
mriqception	mriqception	T1w	13.0419	3.30256	3.29442	0.389356	0.568877	2931.76
mriqception	mriqception	T1w	11.7	2.07914	3.28848	0.648212	0.58739	6647.92
mriqception	mriqception	T1w	11.9417	2.14799	3.26901	0.560004	0.577618	4737.65
mriqception	mriqception	T1w	11.5501	2.54288	3.35789	0.523647	0.594419	1408.75
mriqception	mriqception	T1w	11.4527	2.77213	3.30136	0.478814	0.563077	3200.35
mriqception	mriqception	T1w	10.3016	1.39963	3.42217	1.01954	0.6196	5754.26
mriqception	mriqception	T1w	12.381	2.17497	3.4511	0.592174	0.59796	4638.84
mriqception	mriqception	T1w	12.556	3.01682	3.5168	0.418413	0.579082	3357.11
mriqception	mriqception	T1w	11.0235	2.64192	3.47418	0.49038	0.588293	1379.02
mriqception	mriqception	T1w	12.1854	3.10041	3.30145	0.415281	0.568878	2515.86
mriqception	mriqception	T1w	11.5171	1.72074	3.31163	0.791501	0.58537	5637.64
mriqception	mriqception	T1w	11.4432	2.68146	3.28542	0.461505	0.580395	2475.9
mriqception	mriqception	T1w	10.6871	1.43515	3.22114	0.984058	0.644679	6250.52
mriqception	mriqception	T1w	10.6689	2.36064	3.47015	0.581258	0.497627	2389.23
mriqception	mriqception	T1w	12.3107	3.1055	3.28182	0.416938	0.580824	2825
mriqception	mriqception	T1w	11.9722	2.78023	3.31463	0.471122	0.585313	2594.43
mriqception	mriqception	T1w	10.1813	1.56579	3.37363	0.875388	0.598712	5721.88
mriqception	mriqception	T1w	12.5787	3.29241	3.38726	0.374102	0.581382	2083.34
mriqception	mriqception	T1w	11.5321	2.38602	3.39872	0.565711	0.578808	2438.63
mriqception	mriqception	T1w	12.7523	2.82857	3.37303	0.461346	0.619761	5940.62
mriqception	mriqception	T1w	12.1978	1.81914	3.36969	0.673549	0.590113	3302.82
mriqception	mriqception	T1w	10.6679	2.49049	3.51002	0.525254	0.578373	2405.74
mriqception	mriqception	T1w	13.2139	3.09752	3.19691	0.420384	0.579217	6557.68
mriqception	mriqception	T1w	11.2952	2.53042	3.44261	0.542658	0.550314	5678.81
mriqception	mriqception	T1w	11.8866	3.07779	3.28897	0.409118	0.572738	3050.18
mriqception	mriqception	T1w	12.1573	3.04599	3.50504	0.388281	0.581369	3734.28
mriqception	mriqception	T1w	10.3208	1.42843	3.37789	0.941856	0.601007	2643.5
mriqception	mriqception	T1w	12.0977	2.98698	3.36578	0.420626	0.604089	5304.37
mriqception	mriqception	T1w	11.4214	1.58368	3.37059	0.850185	0.55569	3307.01
mriqception	mriqception	T1w	12.71	3.29549	3.25839	0.375604	0.584329	4390.67
mriqception	mriqception	T1w	11.3236	2.0924	3.42594	0.607306	0.641988	5682.05
mriqception	mriqception	T1w	12.1809	3.14069	3.35378	0.406031	0.586694	6322.89
mriqception	mriqception	T1w	12.7746	3.15187	3.53355	0.403417	0.575	4096.13
mriqception	mriqception	T1w	12.7004	3.16745	3.44061	0.405946	0.586962	2563.63
mriqception	mriqception	T1w	13.208	2.80882	3.49791	0.440624	0.580347	6403.69
mriqception	mriqception	T1w	10.6455	2.59503	3.54765	0.515599	0.579706	2467.02
mriqception	mriqception	T1w	12.3735	2.25869	3.29883	0.560711	0.603822	3647.62
mriqception	mriqception	T1w	12.1571	2.9353	3.52854	0.450544	0.582758	2676.38
mriqception	mriqception	T1w	13.1422	3.22799	3.39014	0.40067	0.577041	4190.71
mriqception	mriqception	T1w	10.7343	1.57938	3.35897	0.896916	0.618731	5925.18
mriqception	mriqception	T1w	12.7606	3.19804	3.41484	0.387993	0.587543	2425.32
mriqception	mriqception	T1w	11.572	2.70154	3.41692	0.494311	0.573668	6147.77
mriqception	mriqception	T1w	12.1847	2.74367	3.32274	0.48672	0.564964	6242.09
mriqception	mriqception	T1w	11.0724	2.38015	3.25057	0.563304	0.577759	6135.96
mriqception	mriqception	T1w	10.3589	2.22732	3.21841	0.611609	0.59992	1572.76
mriqception	mriqception	T1w	12.4897	3.09443	3.37591	0.400452	0.583673	2544.8
mriqception	mriqception	T1w	10.6276	1.42352	3.55626	0.939197	0.599741	3019.02
mriqception	mriqception	T1w	13.1943	3.42471	3.26477	0.37276	0.559259	3668.62
mriqception	mriqception	T1w	12.7474	3.25022	3.38747	0.387217	0.580688	4753.33
mriqception	mriqception	T1w	9.94725	2.05309	3.40663	0.660627	0.58503	1773.78
mriqception	mriqception	T1w	12.8394	3.2259	3.43366	0.396146	0.581377	5061.7
mriqception	mriqception	T1w	10.1512	1.32232	3.29069	1.05274	0.632235	2872.62
mriqception	mriqception	T1w	12.2713	2.92209	3.36543	0.455724	0.589937	5969.3
mriqception	mriqception	T1w	10.3218	1.69129	3.43826	0.847563	0.598158	8491.81
mriqception	mriqception	T1w	11.4002	2.9254	3.13142	0.416122	0.581985	2956.24
mriqception	mriqception	T1w	11.8239	2.76234	3.32663	0.494244	0.564275	8216.76
mriqception	mriqception	T1w	13.0814	3.44617	3.35513	0.376684	0.576739	4668.47
mriqception	mriqception	T1w	12.4145	2.56216	3.41662	0.472508	0.567008	4604.49
mriqception	mriqception	T1w	12.6978	3.24959	3.40505	0.397346	0.577888	3605.64
mriqception	mriqception	T1w	11.2182	2.54098	3.32801	0.535262	0.590639	2338.58
mriqception	mriqception	T1w	12.7657	2.45955	3.40906	0.506826	0.601875	3170.39
mriqception	mriqception	T1w	11.4907	2.75417	3.30755	0.477783	0.593769	2001.13
mriqception	mriqception	T1w	13.0632	3.12031	3.41783	0.412816	0.594516	3447.95
mriqception	mriqception	T1w	11.9364	3.08237	3.38521	0.422896	0.594378	2436.53
mriqception	mriqception	T1w	12.5457	3.32628	3.46518	0.38779	0.590645	4564.77
mriqception	mriqception	T1w	12.6695	3.20829	3.37908	0.403752	0.593792	5029.65
mriqception	mriqception	T1w	12.8696	3.42509	3.62726	0.381793	0.568982	3912.85
mriqception	mriqception	T1w	11.0732	2.48016	3.54431	0.541214	0.57606	7192.88
mriqception	mriqception	T1w	10.5741	1.41875	3.36751	0.984406	0.651641	2222.39
mriqception	mriqception	T1w	12.9519	2.93373	3.38402	0.40259	0.587486	7446.78
mriqception	mriqception	T1w	13.2491	2.8621	3.39599	0.457751	0.572156	5121.34
mriqception	mriqception	T1w	11.3393	2.61924	3.37362	0.495313	0.580805	5089.05
mriqception	mriqception	T1w	10.831	1.11677	3.39046	1.25294	0.620833	5193.39
mriqception	mriqception	T1w	10.8034	1.72443	3.26762	0.782166	0.627621	7411.95
mriqception	mriqception	T1w	11.6289	2.86521	3.31474	0.471983	0.574733	2488.29
mriqception	mriqception	T1w	12.1723	3.05	3.437	0.418464	0.588051	4740.57
mriqception	mriqception	T1w	10.6433	2.24704	3.57959	0.592434	0.60739	1164.25
mriqception	mriqception	T1w	11.6193	2.61034	3.30609	0.506059	0.582892	2662.08
mriqception	mriqception	T1w	12.4945	3.37961	3.5151	0.392341	0.588988	3409.36
mriqception	mriqception	T1w	10.305	2.28596	3.69346	0.573249	0.599303	2159.12
mriqception	mriqception	T1w	11.5572	1.78386	3.32215	0.719741	0.603563	3337.11
mriqception	mriqception	T1w	10.7266	1.51664	3.38333	0.910858	0.635456	5038.65
mriqception	mriqception	T1w	13.15	3.51908	3.40927	0.355437	0.589772	7397.36
mriqception	mriqception	T1w	12.1641	3.0346	3.36661	0.425367	0.587585	5157.09
mriqception	mriqception	T1w	13.3054	3.71794	3.50554	0.341238	0.592013	3473.51
mriqception	mriqception	T1w	10.461	2.37225	3.40895	0.557522	0.588264	2816.79
mriqception	mriqception	T1w	11.7604	2.82877	3.38062	0.470515	0.575823	4936.51
mriqception	mriqception	T1w	10.3053	1.4706	3.23396	0.901385	0.637799	2534.82
mriqception	mriqception	T1w	12.5856	3.34748	3.34337	0.385034	0.578631	5002.73
mriqception	mriqception	T1w	13.913	3.98801	3.4146	0.321618	0.61392	2713.08
mriqception	mriqception	T1w	11.6995	2.92939	3.37332	0.417565	0.59596	5774.86
mriqception	mriqception	T1w	11.0784	1.51962	3.46965	0.890425	0.599758	4587.8
mriqception	mriqception	T1w	12.8912	3.18374	3.42762	0.406524	0.586654	3156.63
mriqception	mriqception	T1w	9.95933	1.24657	3.43682	1.11553	0.64443	3891.33
mriqception	mriqception	T1w	11.3098	2.44215	3.28367	0.550256	0.559586	7057.31
mriqception	mriqception	T1w	10.5084	1.72098	3.40807	0.773074	0.637967	4429.55
mriqception	mriqception	T1w	13.5076	3.04034	3.38068	0.427909	0.57132	5223.14
mriqception	mriqception	T1w	11.9231	2.97999	3.32082	0.43129	0.591583	3673.16
mriqception	mriqception	T1w	12.9563	3.03917	3.48978	0.429426	0.591796	4052.26
mriqception	mriqception	T1w	11.8527	2.8417	3.34486	0.467467	0.573991	2785.34
mriqception	mriqception	T1w	8.96828	1.73607	3.48835	0.80365	0.59395	1351.33
mriqception	mriqception	T1w	11.1946	2.62218	3.39523	0.503767	0.591758	1529.4
mriqception	mriqception	T1w	10.5672	2.26247	3.64438	0.599825	0.595229	1678.41
mriqception	mriqception	T1w	13.4442	3.5218	3.37342	0.354438	0.566792	4017.6
mriqception	mriqception	T1w	11.7713	2.59547	3.33346	0.509146	0.604831	1718.96
mriqception	mriqception	T1w	13.2092	3.69752	3.23107	0.325373	0.593936	4808.28
mriqception	mriqception	T1w	9.98928	2.44461	3.78546	0.535337	0.496276	2175.03
mriqception	mriqception	T1w	11.496	2.90511	3.85357	0.441046	0.498869	2966.6
mriqception	mriqception	T1w	11.824	3.41998	3.64366	0.376454	0.454607	2523.36
mriqception	mriqception	T1w	11.3035	2.71852	3.68352	0.489914	0.484968	2391.2
mriqception	mriqception	T1w	12.4808	3.58152	3.67633	0.351793	0.463088	3787.5
mriqception	mriqception	T1w	11.1688	3.16288	3.62145	0.407019	0.488225	2636.06
mriqception	mriqception	T1w	11.6195	2.64385	3.79338	0.499813	0.45807	3641.29
mriqception	mriqception	T1w	10.9483	3.06665	3.77365	0.415272	0.508655	1935.17
mriqception	mriqception	T1w	11.4612	3.05266	3.7025	0.423996	0.54366	1401.76
mriqception	mriqception	T1w	11.9936	3.40233	3.54038	0.376057	0.445664	3818.52
mriqception	mriqception	T1w	11.6097	2.83641	3.6181	0.461576	0.496502	3038.78
mriqception	mriqception	T2w	8.58081	3.13976	2.65922	0.369122	0.559727	33545.2
mriqception	mriqception	T2w	8.95601	3.44226	2.45233	0.35941	0.588866	26460
mriqception	mriqception	T2w	8.94823	2.99283	3.15696	0.419341	0.526141	33587.8
mriqception	mriqception	T2w	8.01162	1.66443	2.58683	0.590639	0.565281	7139.36
mriqception	mriqception	T2w	5.07361	1.82821	3.43539	0.634557	0.589827	18652
mriqception	mriqception	T2w	8.51304	1.4464	2.57785	0.760487	0.56982	35981.8
mriqception	mriqception	T2w	8.62973	3.01639	2.43386	0.373358	0.627887	21512.2
mriqception	mriqception	T2w	8.57908	1.02656	2.4768	1.26912	0.603032	27225.8
mriqception	mriqception	T2w	9.36831	3.65723	2.66497	0.319949	0.526525	43750.5
mriqception	mriqception	T2w	7.75314	1.41495	2.99882	0.7272	0.602522	24095.7
mriqception	mriqception	T2w	8.35231	3.46435	2.65742	0.328646	0.574058	5661.63
mriqception	mriqception	T2w	9.14042	3.44951	2.43152	0.356659	0.534711	36202.9
mriqception	mriqception	T2w	7.71825	2.76403	2.67863	0.449458	0.571433	27006
mriqception	mriqception	T2w	8.35439	3.07728	2.79653	0.40451	0.509837	44201.4
mriqception	mriqception	T2w	7.58592	2.06745	2.70467	0.599858	0.619412	2428.35
mriqception	mriqception	T2w	7.31859	2.3393	2.63915	0.557127	0.628776	1631.22
mriqception	mriqception	T2w	5.59949	1.51032	3.06556	0.847555	0.598322	2046.63
mriqception	mriqception	T2w	8.41158	2.20241	2.66247	0.606271	0.598282	2772.26
mriqception	mriqception	T2w	8.85603	2.08678	2.93685	0.615728	0.599389	3198.78
mriqception	mriqception	T2w	5.38413	1.45441	3.08238	0.838925	0.624641	1687.3
mriqception	mriqception	T2w	5.91732	1.24813	2.92222	0.883844	0.595358	3947.41
mriqception	mriqception	T2w	5.5318	1.60266	2.73775	0.76977	0.563014	5664.03
mriqception	mriqception	T2w	5.55037	1.24937	2.97337	0.871672	0.580786	4356.54
mriqception	mriqception	T2w	5.69485	1.60593	3.05989	0.761868	0.588154	4475.15
mriqception	mriqception	T2w	8.42017	2.26461	2.59233	0.556945	0.589814	4794.76
mriqception	mriqception	T2w	8.41369	2.29817	2.65147	0.570417	0.6304	2157.42
mriqception	mriqception	T2w	9.3467	2.35428	2.73642	0.536058	0.629645	4242.65
mriqception	mriqception	T2w	7.30449	2.27335	2.81003	0.550259	0.597944	2382.53
mriqception	mriqception	T2w	8.47569	2.13322	2.62087	0.591998	0.581944	3536.8
mriqception	mriqception	T2w	5.74336	0.861254	3.21974	1.18646	0.602275	2648.86
mriqception	mriqception	T2w	8.93416	1.91712	2.83865	0.68466	0.577891	6245.94
mriqception	mriqception	T2w	5.17061	1.56258	2.75482	0.792179	0.607675	1820.47
mriqception	mriqception	T2w	8.2493	2.37144	2.71334	0.545554	0.648836	2286.01
mriqception	mriqception	T2w	8.72165	2.27667	3.12683	0.542101	0.610842	2627.99
mriqception	mriqception	T2w	9.09227	2.18025	2.70302	0.606621	0.605804	2250.8
mriqception	mriqception	T2w	7.82982	2.37275	2.83512	0.55439	0.606808	3021.05
mriqception	mriqception	T2w	8.83685	1.97535	2.97055	0.653837	0.608322	2871.85
mriqception	mriqception	T2w	5.67952	1.63493	2.86422	0.764183	0.611961	3300.85
mriqception	mriqception	T2w	9.03071	0.983468	2.62448	1.16981	0.666958	1337.45
mriqception	mriqception	T2w	8.30336	2.31972	3.11286	0.571979	0.605674	3416.63
mriqception	mriqception	T2w	5.03939	1.39576	3.00002	0.851931	0.6174	3682.56
mriqception	mriqception	T2w	8.45996	2.19335	2.92791	0.586023	0.59571	2275.62
mriqception	mriqception	T2w	5.02709	1.37779	2.94805	0.880814	0.594905	1763.99
mriqception	mriqception	T2w	7.97112	2.18884	2.74044	0.595142	0.60531	2380.73
mriqception	mriqception	T2w	5.30264	1.77683	3.09934	0.74802	0.622108	1941.07
mriqception	mriqception	T2w	9.01023	2.25536	2.94299	0.583427	0.611797	3043.95
mriqception	mriqception	T2w	8.85115	2.1104	2.57813	0.636951	0.60828	4102.4
mriqception	mriqception	T2w	4.96627	0.921604	3.03237	0.7138	0.629394	1335.55
mriqception	mriqception	T2w	5.10212	1.13663	3.12255	0.989658	0.647659	1682.83
mriqception	mriqception	T2w	8.69101	2.4289	2.90787	0.555415	0.563753	4954.2
mriqception	mriqception	T2w	8.43201	2.2868	2.62615	0.583959	0.638608	3435.53
mriqception	mriqception	T2w	9.25903	2.27593	2.66698	0.589982	0.623344	3399.99
mriqception	mriqception	T2w	8.37018	2.29435	2.62787	0.590644	0.649808	1863.06
mriqception	mriqception	T2w	7.85704	0.930133	2.6745	1.35272	0.687238	829.312
mriqception	mriqception	T2w	8.82596	2.13305	2.77164	0.609833	0.603471	2270.03
mriqception	mriqception	T2w	8.52856	2.23134	2.76084	0.594311	0.612658	2022.09
mriqception	mriqception	T2w	9.29806	2.132	2.65786	0.603505	0.605564	3471.32
mriqception	mriqception	T2w	8.57662	2.28308	2.83052	0.579614	0.64795	2029.38
mriqception	mriqception	T2w	5.33417	0.151818	2.80905	5.44656	0.594936	2435.57
mriqception	mriqception	T2w	5.84323	1.46143	2.95726	0.835874	0.576781	2597.61
mriqception	mriqception	T2w	6.94058	1.38679	2.67935	0.600627	0.605449	3796.61
mriqception	mriqception	T2w	9.02979	1.95245	2.64264	0.69085	0.569844	11711.6
mriqception	mriqception	T2w	8.77698	2.20889	2.74262	0.600207	0.613943	2658.74
mriqception	mriqception	T2w	8.24282	2.40851	2.71027	0.54461	0.579693	3041.31
mriqception	mriqception	T2w	8.35608	2.28452	2.61663	0.587645	0.628397	1988.91
mriqception	mriqception	T2w	6.09426	1.76145	2.87424	0.760231	0.62544	4586.81
mriqception	mriqception	T2w	5.3332	0.15528	2.78371	8.81629	0.568259	3355.11
mriqception	mriqception	T2w	5.2022	1.25615	3.00726	0.907054	0.626155	1764.57
mriqception	mriqception	T2w	8.15733	2.56275	2.73925	0.52602	0.631557	2310.07
mriqception	mriqception	T2w	6.55675	1.35876	2.71417	0.656231	0.613657	2861.98
mriqception	mriqception	T2w	7.54856	2.07277	2.64377	0.604531	0.610253	3350.61
mriqception	mriqception	T2w	8.93722	1.98289	2.61237	0.670434	0.561201	8470.95
mriqception	mriqception	T2w	7.78337	2.28794	2.64565	0.560568	0.616397	1542.12
mriqception	mriqception	T2w	9.37902	2.23468	3.04194	0.592616	0.572845	2808.7
mriqception	mriqception	T2w	8.53246	1.94909	2.69038	0.663191	0.622371	3323.26
mriqception	mriqception	T2w	8.41487	2.32863	2.89562	0.55585	0.616973	3282.21
mriqception	mriqception	T2w	8.17508	2.43114	2.69149	0.553184	0.635858	1707.83
mriqception	mriqception	T2w	7.57715	2.40866	2.80385	0.541511	0.624364	3029.55
mriqception	mriqception	T2w	8.09428	2.41418	2.69829	0.549839	0.622991	2817.29
mriqception	mriqception	T2w	8.56346	2.40061	3.23437	0.550992	0.613281	2710.68
mriqception	mriqception	T2w	8.40171	2.20046	2.63349	0.59707	0.673721	2053.48
mriqception	mriqception	T2w	7.64045	2.15272	2.65457	0.554826	0.634273	2281.87
mriqception	mriqception	T2w	8.14396	2.09572	2.75785	0.529682	0.649578	2479.39
mriqception	mriqception	T2w	7.43266	2.09116	2.69743	0.600815	0.666206	1352.56
mriqception	mriqception	T2w	8.31868	2.60698	2.78344	0.510564	0.661745	2962.3
mriqception	mriqception	T2w	7.90232	2.44494	2.8163	0.535513	0.634627	2028.14
mriqception	mriqception	T2w	8.5703	2.3701	2.80978	0.550104	0.607036	4322.91
mriqception	mriqception	T2w	6.31989	1.41141	2.79117	0.569135	0.669643	1727.73
mriqception	mriqception	T2w	6.44516	1.12902	2.74102	0.969804	0.659282	2400.45
mriqception	mriqception	T2w	8.13539	2.28512	2.85128	0.560361	0.673583	1852.25
mriqception	mriqception	T2w	7.58973	1.22896	2.65633	0.7731	0.662681	2041.28
mriqception	mriqception	T2w	6.35195	1.37181	2.77524	0.619618	0.692019	1172.53
mriqception	mriqception	T2w	8.67967	2.30191	3.05017	0.57777	0.639204	1800.54
mriqception	mriqception	T2w	8.09772	2.24263	2.71351	0.577933	0.618103	2089.33
mriqception	mriqception	T2w	8.03768	2.2541	3.16047	0.586813	0.662581	2023.49
mriqception	mriqception	T2w	8.00341	2.19875	3.4399	0.579715	0.644645	2138.75
mriqception	mriqception	T2w	8.54845	1.98115	2.92173	0.670421	0.73007	1369.8
mriqception	mriqception	T2w	5.24511	1.13913	2.83652	0.965985	0.626117	1267.23
mriqception	mriqception	T2w	8.56749	2.14003	2.67302	0.593249	0.647718	1904
mriqception	mriqception	T2w	8.12932	2.48416	2.82151	0.538236	0.629359	1925.57
mriqception	mriqception	T2w	7.4472	1.04172	2.88163	1.23695	0.688595	1195.6
mriqception	mriqception	T2w	8.39455	2.3197	2.7052	0.560894	0.612805	2219.91
mriqception	mriqception	T2w	8.07528	2.34711	2.68232	0.558395	0.654164	2652.21
mriqception	mriqception	T2w	7.83276	2.11346	2.71508	0.615883	0.696408	1378.13
mriqception	mriqception	T2w	8.66949	2.27591	3.33054	0.580854	0.684013	1704.22
mriqception	mriqception	T2w	8.48511	2.27996	3.11212	0.582935	0.661097	1991.32
mriqception	mriqception	T2w	8.17076	1.19586	2.62267	0.804971	0.674706	3227.26
mriqception	mriqception	T2w	7.18964	1.07467	2.5468	0.999014	0.639972	3126.5
mriqception	mriqception	T2w	8.3782	2.39199	3.31264	0.564757	0.632785	2378.24
mriqception	mriqception	T2w	8.0214	1.13516	2.68304	0.912283	0.68068	1364.93
mriqception	mriqception	T2w	8.57199	2.28629	2.64913	0.578557	0.652128	2080.58
mriqception	mriqception	T2w	8.45559	2.3055	2.91207	0.581668	0.636583	2216.78
mriqception	mriqception	T2w	6.43444	1.0646	2.96691	1.0582	0.661231	1038.62
mriqception	mriqception	T2w	5.02581	1.45561	2.98645	0.799238	0.645087	1043.27
mriqception	mriqception	T2w	7.17716	2.05399	2.63488	0.62262	0.663369	1634.51
mriqception	mriqception	T2w	7.73453	2.19118	3.18328	0.511211	0.648398	1674.47
mriqception	mriqception	T2w	7.34485	1.04147	2.57498	1.05482	0.653357	1916.39
mriqception	mriqception	T2w	8.51907	2.43702	2.71176	0.553961	0.638682	3289.74
mriqception	mriqception	T2w	6.35872	0.742605	2.91337	2.20111	0.666247	1343.09
mriqception	mriqception	T2w	6.32066	1.08998	2.97267	0.992691	0.66593	982.991
mriqception	mriqception	T2w	7.75129	2.34112	2.77695	0.548557	0.632915	2458.69
mriqception	mriqception	T2w	6.68866	1.34989	2.84369	0.633064	0.66628	2024.38
mriqception	mriqception	T2w	7.51183	2.21492	2.5229	0.5847	0.629964	2497.73
mriqception	mriqception	T2w	8.26275	2.35297	2.6416	0.548544	0.586453	3628.27
mriqception	mriqception	T2w	8.68822	1.65427	2.8567	0.652523	0.691486	1184.03
mriqception	mriqception	T2w	8.41271	2.33157	2.79466	0.55709	0.625004	3067.4
mriqception	mriqception	T2w	5.05128	1.28217	2.9351	0.951626	0.6453	1210.44
mriqception	mriqception	T2w	7.47459	2.25545	2.56067	0.553374	0.619221	3138.59
mriqception	mriqception	T2w	6.17465	1.36121	2.91888	0.715333	0.651687	1272.24
mriqception	mriqception	T2w	8.48521	1.063	2.63073	1.03286	0.687418	1383.51
mriqception	mriqception	T2w	8.51706	2.10061	2.60411	0.570779	0.663924	1778.14
mriqception	mriqception	T2w	8.05814	2.44587	2.76022	0.524736	0.619121	2278.1
mriqception	mriqception	T2w	7.33476	1.26327	2.63963	0.731664	0.633688	2095.7
mriqception	mriqception	T2w	8.30819	2.15612	3.36983	0.591924	0.68636	1602.6
mriqception	mriqception	T2w	8.09168	2.19584	2.87566	0.575874	0.66566	1338.74
mriqception	mriqception	T2w	8.20199	2.35747	2.914	0.557978	0.614894	1527.07
mriqception	mriqception	T2w	7.85778	2.10031	2.76745	0.551402	0.629438	1888.81
mriqception	mriqception	T2w	5.17648	1.13433	2.79848	0.942408	0.659162	1943.34
mriqception	mriqception	T2w	6.91234	2.03344	2.7627	0.595228	0.674588	1463.28
mriqception	mriqception	T2w	5.15074	1.74588	2.90217	0.732026	0.62354	1457.79
mriqception	mriqception	T2w	8.36627	2.17146	2.93332	0.553208	0.64861	2240.07
mriqception	mriqception	T2w	8.45227	2.11202	3.10106	0.597792	0.605953	2644.19
mriqception	mriqception	T2w	5.96985	1.85327	2.70999	0.694297	0.623372	2033.85
mriqception	mriqception	T2w	6.02225	1.19504	3.10124	0.930613	0.613203	2116.78
mriqception	mriqception	T2w	6.24133	1.28598	2.99137	0.931939	0.616959	1928.74
mriqception	mriqception	T2w	6.30042	1.47689	2.79753	0.785034	0.585871	3289.51
mriqception	mriqception	T2w	6.74034	1.54222	2.90713	0.824319	0.591806	3579.15
mriqception	mriqception	T2w	5.80217	1.01981	2.90701	1.05656	0.608964	1633.71
mriqception	mriqception	T2w	6.02408	1.37421	2.85797	0.890764	0.607539	2273.09
mriqception	mriqception	T2w	5.55963	1.19557	3.01561	0.956327	0.660967	1315.44
mriqception	mriqception	T2w	6.01984	1.27947	3.03173	0.898113	0.647845	2095.76
mriqception	mriqception	T2w	5.53708	1.28473	2.92731	0.846982	0.642385	1673.13
mriqception	mriqception	T2w	5.85746	1.57784	3.12147	0.716304	0.631038	1717.3
mriqception	mriqception	T2w	6.50153	1.24706	3.00672	0.919365	0.620747	2072.92
mriqception	mriqception	T2w	6.03715	1.31134	3.16836	0.87168	0.65433	1481.51
mriqception	mriqception	T2w	6.20301	1.10393	3.11767	0.993425	0.650465	1632.47
mriqception	mriqception	T2w	6.82606	1.93794	3.30813	0.639675	0.672689	3353.98
mriqception	mriqception	T2w	6.34192	1.4202	3.39266	0.774066	0.624614	1939.4
mriqception	mriqception	T2w	5.76888	1.01723	2.91669	1.05848	0.624926	2772.55
mriqception	mriqception	T2w	6.61488	1.11103	2.79064	0.982348	0.590062	3664.04
mriqception	mriqception	T2w	7.23166	0.439766	3.22092	3.15451	0.58837	3356.31
mriqception	mriqception	T2w	6.16754	1.54964	3.46564	0.725625	0.650929	647.711
mriqception	mriqception	T2w	5.73469	0.884118	2.94252	1.14743	0.614616	2106.08
mriqception	mriqception	T2w	6.02207	1.19497	2.88227	0.940049	0.615203	1956.39
mriqception	mriqception	T2w	6.68853	1.27506	2.64698	0.726389	0.609024	2554.74
mriqception	mriqception	T2w	5.96856	1.04967	2.93435	1.05971	0.590453	2757.66
mriqception	mriqception	T2w	5.66786	1.46657	2.98715	0.793577	0.614933	2184.26
mriqception	mriqception	T2w	5.58551	0.965284	2.95897	1.07414	0.620582	1496.39
mriqception	mriqception	T2w	8.9021	1.87534	2.84555	0.648674	0.628389	2087.21
mriqception	mriqception	T2w	7.11866	0.585802	3.37193	2.15192	0.593858	2970.26
mriqception	mriqception	T2w	8.62907	2.00531	2.68339	0.612033	0.600885	2882.69
mriqception	mriqception	T2w	5.79213	1.22404	2.95757	0.960986	0.59133	3333.2
mriqception	mriqception	T2w	5.91927	1.68796	2.80276	0.742525	0.608871	1603.71
mriqception	mriqception	T2w	6.94874	0.551605	3.13998	2.3673	0.62141	2161.65
mriqception	mriqception	T2w	7.04526	0.484881	3.07855	2.7999	0.591867	2324.43
mriqception	mriqception	T2w	5.85382	1.09383	2.64113	0.634804	0.614032	2148.81
mriqception	mriqception	T2w	5.9378	1.05262	3.10501	1.01297	0.604867	2516.87
mriqception	mriqception	T2w	6.45628	1.22903	2.78028	0.89666	0.524851	4600.18
mriqception	mriqception	T2w	6.05016	1.25469	2.94851	0.888674	0.654509	1551.46
mriqception	mriqception	T2w	6.93105	0.526526	3.15741	2.46889	0.62037	1914.15
mriqception	mriqception	T2w	5.96283	0.933351	3.0594	1.13935	0.606162	2644.78
mriqception	mriqception	T2w	8.20107	2.0105	2.65128	0.593195	0.613164	2441.54
mriqception	mriqception	T2w	8.83455	1.8271	2.64246	0.666118	0.621586	2796.46
mriqception	mriqception	T2w	7.19476	0.802667	3.27965	1.22681	0.599678	2338.93
mriqception	mriqception	T2w	6.31415	1.45262	3.01191	0.826041	0.601389	1418.35
mriqception	mriqception	T2w	5.88828	1.11775	2.95268	1.0173	0.588408	3322.99
mriqception	mriqception	T2w	6.6319	1.86783	2.8498	0.680526	0.579146	2832.84
mriqception	mriqception	T2w	6.04858	0.93711	2.93798	1.10807	0.627882	2146.3
mriqception	mriqception	T2w	5.8412	1.57471	2.82183	0.787359	0.611724	1664.86
mriqception	mriqception	T2w	6.10974	0.953624	3.08718	1.09428	0.600594	1768.45
mriqception	mriqception	T2w	5.89229	1.22689	2.98795	0.938148	0.57667	3074.64
mriqception	mriqception	T2w	6.36329	1.57119	2.58539	0.771036	0.585593	2890.08
mriqception	mriqception	T2w	6.07648	1.27675	3.07361	0.883001	0.611626	2222.01
mriqception	mriqception	T2w	6.63163	1.59362	2.71063	0.790139	0.587714	3795.51
mriqception	mriqception	T2w	6.03296	1.54195	2.72933	0.5277	0.588118	2232.91
mriqception	mriqception	T2w	6.4498	1.82294	2.81852	0.705902	0.546012	4864.29
mriqception	mriqception	T2w	5.82895	1.79283	2.82903	0.710848	0.639378	1910.59
mriqception	mriqception	T2w	6.88169	0.320879	3.08812	4.57416	0.577674	3819.21
mriqception	mriqception	T2w	9.93623	1.87776	2.60517	0.670778	0.597939	5285.35
mriqception	mriqception	T2w	5.86449	1.38709	3.10165	0.813314	0.612133	2754.96
mriqception	mriqception	T2w	5.96938	1.23652	2.97686	0.913032	0.574698	2785.59
mriqception	mriqception	T2w	5.88916	1.45509	2.81314	0.808813	0.612903	3019.86
mriqception	mriqception	T2w	6.28701	1.55698	2.99688	0.810093	0.609192	1586.44
mriqception	mriqception	T2w	5.64681	1.33046	2.74729	0.656303	0.609655	1941.77
mriqception	mriqception	T2w	6.54161	1.89435	2.82123	0.671003	0.593621	2356.3
mriqception	mriqception	T2w	7.08864	0.756223	3.26602	1.33384	0.596112	2393.46
mriqception	mriqception	T2w	6.54631	2.10316	2.72329	0.637292	0.560194	3190.93
mriqception	mriqception	T2w	6.96767	0.278735	3.05397	5.31023	0.576387	4027.25
mriqception	mriqception	T2w	7.76239	0.261358	3.18714	5.66664	0.556322	5156.2
mriqception	mriqception	T2w	6.79486	0.559432	3.08155	2.12878	0.59545	3301.04
mriqception	mriqception	T2w	5.90478	1.02028	3.01937	1.07896	0.605489	4106.94
mriqception	mriqception	T2w	5.8257	1.00541	2.96826	1.11897	0.590221	4551.82
mriqception	mriqception	T2w	5.81073	0.885782	3.03838	1.19134	0.600903	3675.47
mriqception	mriqception	T2w	5.81276	1.05204	3.01671	1.01955	0.590615	4204.58
mriqception	mriqception	T2w	6.09025	1.21127	2.6772	0.955878	0.577302	4418.29
mriqception	mriqception	T2w	5.77873	1.69764	2.81658	0.774143	0.58453	1613.97
mriqception	mriqception	T2w	5.51891	1.69772	2.77896	0.774094	0.586584	2037.61
mriqception	mriqception	T2w	5.81358	1.94336	2.75229	0.659778	0.640841	1765.28
mriqception	mriqception	T2w	5.81608	1.40666	2.72924	0.876077	0.589301	3308.99
mriqception	mriqception	T2w	5.96442	1.16179	2.98425	0.975969	0.606869	3631.88
mriqception	mriqception	T2w	5.70394	1.71963	2.73433	0.722289	0.625885	2085.14
mriqception	mriqception	T2w	5.84296	1.45681	2.70714	0.809041	0.618709	2527.54
mriqception	mriqception	T2w	5.04332	0.932015	3.03818	1.13852	0.564938	2050.77
mriqception	mriqception	T2w	6.43377	1.1543	3.30335	0.927536	0.632557	2250.16
mriqception	mriqception	T2w	5.81161	1.39748	2.74628	0.83319	0.631618	2099.32
mriqception	mriqception	T2w	5.86849	1.16156	3.06065	0.921741	0.609172	3034.47
mriqception	mriqception	T2w	5.12245	1.22865	3.04434	0.904595	0.600611	1874.8
mriqception	mriqception	T2w	5.35944	0.779587	3.09272	1.38234	0.587886	2691.84
mriqception	mriqception	T2w	6.05497	1.39766	3.06846	0.842473	0.585505	2503.17
mriqception	mriqception	T2w	7.78402	0.696555	3.28371	1.54926	0.6146	4252.15
mriqception	mriqception	T2w	5.72527	1.03311	2.99541	1.03286	0.630746	2710.02
mriqception	mriqception	T2w	5.66018	0.955431	2.98603	1.09802	0.625378	4756.02
mriqception	mriqception	T2w	6.17124	1.01558	3.10836	1.07511	0.554713	3643.51
mriqception	mriqception	T2w	5.43595	0.510293	3.08387	2.7343	0.591148	2737.21
mriqception	mriqception	T2w	5.44494	1.18035	3.04682	0.939984	0.64368	1641.99
mriqception	mriqception	T2w	8.3812	0.531474	3.38162	2.56599	0.589838	4952.29
mriqception	mriqception	T2w	7.76422	0.0149404	3.40716	100.095	0.609283	3229.11
mriqception	mriqception	T2w	5.27507	1.22861	2.86584	0.888517	0.623964	1823.46
mriqception	mriqception	T2w	7.64055	0.495852	3.21595	2.87373	0.605953	1839.96
mriqception	mriqception	T2w	5.71291	1.33912	3.4891	0.797734	0.609959	2860.69
mriqception	mriqception	T2w	7.46728	0.0799459	3.23448	18.4807	0.639568	1261.99
mriqception	mriqception	T2w	7.19264	0.458546	3.58331	3.07988	0.585324	2406.33
mriqception	mriqception	T2w	6.97786	0.459929	3.00657	2.89729	0.594072	3553.31
mriqception	mriqception	T2w	7.52386	0.0080316	3.15125	181.396	0.646295	1552.43
mriqception	mriqception	T2w	6.64237	0.572802	3.34536	1.98425	0.646089	2142.05
mriqception	mriqception	T2w	6.42465	1.09732	2.96831	1.00981	0.614974	1926.13
mriqception	mriqception	T2w	6.07018	1.58793	2.93065	0.800004	0.570297	2968.62
mriqception	mriqception	T2w	6.31708	1.34062	2.77175	0.585582	0.596069	2827.16
mriqception	mriqception	T2w	6.23964	1.3102	3.00958	0.873245	0.580353	2832.84
mriqception	mriqception	T2w	7.19633	0.743918	3.30394	1.41039	0.586152	2130.03
mriqception	mriqception	T2w	5.62571	1.16631	3.17539	0.946053	0.645431	1264.53
mriqception	mriqception	T2w	6.01183	1.64622	2.82936	0.768853	0.588425	4174.18
mriqception	mriqception	T2w	5.80276	1.49334	2.83968	0.784571	0.582402	1920.68
mriqception	mriqception	T2w	5.2464	1.03758	2.79541	0.695825	0.594152	2957.68
mriqception	mriqception	T2w	6.05735	0.890547	3.03939	1.2049	0.589969	2959.62
mriqception	mriqception	T2w	6.08503	1.48734	2.961	0.847965	0.586347	3002.76
mriqception	mriqception	T2w	5.86976	1.18827	2.81797	0.949908	0.587151	3976.31
mriqception	mriqception	T2w	7.11576	0.686255	3.24571	1.60123	0.596117	1954.45
mriqception	mriqception	T2w	5.71524	1.73158	2.87587	0.725273	0.584588	1578.04
mriqception	mriqception	T2w	5.46759	1.16048	3.24038	0.938848	0.639931	1509.55
mriqception	mriqception	T2w	5.98156	1.57425	2.98172	0.746112	0.565153	3060.99
mriqception	mriqception	T2w	6.38781	0.984285	3.00412	1.07701	0.596458	3775.88
mriqception	mriqception	T2w	6.76615	1.31171	3.19852	0.853628	0.640979	1330.43
mriqception	mriqception	T2w	6.07552	1.60026	2.96173	0.734893	0.595786	2122.87
mriqception	mriqception	T2w	6.24028	1.20475	3.02454	0.937814	0.635849	1631.29
mriqception	mriqception	T2w	6.00166	1.38083	2.90281	0.858784	0.587586	3568.78
mriqception	mriqception	T2w	5.74421	1.32414	2.87102	0.879892	0.563221	6054.95
mriqception	mriqception	T2w	6.28745	0.769684	3.02955	1.34041	0.548678	3064.79
mriqception	mriqception	T2w	5.89809	1.43756	3.09059	0.819839	0.605487	1488.23
mriqception	mriqception	T2w	7.01661	1.16257	3.07735	0.910354	0.612142	2183.73
mriqception	mriqception	T2w	6.13554	1.50741	2.97115	0.826595	0.589802	2243.25
mriqception	mriqception	T2w	6.29976	1.16561	3.04511	0.945195	0.634528	1537.67
mriqception	mriqception	T2w	5.65101	0.932572	2.98779	1.15744	0.6183	2631.4
mriqception	mriqception	T2w	6.31006	1.35755	3.06412	0.842709	0.595788	3971.59
mriqception	mriqception	T2w	5.35329	1.76629	2.77661	0.759352	0.608999	2103.09
mriqception	mriqception	T2w	8.28835	1.65552	2.98116	0.678952	0.621411	2884.46
mriqception	mriqception	T2w	6.10631	1.37293	3.1193	0.842498	0.615582	2266.37
mriqception	mriqception	T2w	5.4497	1.21985	3.055	0.918113	0.5656	2652.06
mriqception	mriqception	T2w	7.94911	0.601379	3.5748	2.03003	0.597889	5233.41
mriqception	mriqception	T2w	5.94264	1.44143	2.77314	0.82445	0.605681	1511.62
mriqception	mriqception	T2w	5.97205	1.1374	2.9818	0.946075	0.624796	2270.17
mriqception	mriqception	T2w	5.52551	1.97157	2.90464	0.687686	0.573831	1759.21
mriqception	mriqception	T2w	5.43881	1.00658	3.07268	1.0961	0.552684	3015.79
mriqception	mriqception	T2w	5.80814	1.16206	2.96794	0.936908	0.623775	2147.96
mriqception	mriqception	T2w	7.43584	0.592575	3.28709	2.14261	0.62099	2624.64
mriqception	mriqception	T2w	6.09627	1.19015	3.10916	0.954222	0.597693	3349.14
mriqception	mriqception	T2w	6.31526	1.09417	3.26344	0.985992	0.671724	1461.41
mriqception	mriqception	T2w	6.31258	1.2927	3.68378	0.83357	0.647069	1385.92
mriqception	mriqception	T2w	5.87151	1.44167	3.59888	0.811172	0.596499	2024.11
mriqception	mriqception	T2w	6.10793	1.58609	2.76093	0.788795	0.606834	2098.6
mriqception	mriqception	T2w	6.09534	1.58073	2.73381	0.744403	0.548195	4300.24
mriqception	mriqception	T2w	6.01582	1.44181	2.94937	0.816813	0.612409	2515.94
mriqception	mriqception	T2w	7.68928	0.680725	3.27858	1.74141	0.604433	3236.97
mriqception	mriqception	T2w	6.76568	0.64022	3.49163	1.76333	0.602437	2959.95
mriqception	mriqception	T2w	6.69947	0.185683	3.23931	7.86193	0.647802	1979.25
mriqception	mriqception	T2w	5.96165	1.3268	2.92201	0.88532	0.598493	3212.82
mriqception	mriqception	T2w	6.09958	1.34353	2.9883	0.870581	0.640209	936.135
mriqception	mriqception	T2w	6.45961	0.516764	3.16732	2.65022	0.58143	4468.85
mriqception	mriqception	T2w	6.42157	1.4383	3.87548	0.824474	0.575454	2409.58
mriqception	mriqception	T2w	7.49917	0.327749	3.23796	4.42488	0.652047	3428.77
mriqception	mriqception	T2w	7.92193	1.94453	2.80017	0.614292	0.630996	1326.2
mriqception	mriqception	T2w	5.95734	1.58059	2.72394	0.732809	0.553419	4069.93
mriqception	mriqception	T2w	5.36118	1.49771	2.68434	0.78876	0.590976	1748.43
mriqception	mriqception	T2w	6.13836	1.29756	2.95658	0.877145	0.633642	1221.68
mriqception	mriqception	T2w	6.19845	0.57674	3.10097	2.24921	0.586463	3103.19
mriqception	mriqception	T2w	8.00207	0.415174	3.29778	3.44535	0.632551	2978.08
mriqception	mriqception	T2w	8.02718	2.00341	2.77478	0.622894	0.616335	1849.45
mriqception	mriqception	T2w	6.27155	1.04499	2.93113	1.00655	0.582153	2631.64
mriqception	mriqception	T2w	5.93363	1.38489	2.68803	0.672659	0.599364	1989.89
mriqception	mriqception	T2w	7.6424	0.634465	3.58414	1.95103	0.671675	1166.42
mriqception	mriqception	T2w	6.8398	0.104776	2.87323	13.8666	0.597203	4145.97
mriqception	mriqception	T2w	6.25992	1.26864	3.12175	0.879754	0.647254	1037.4
mriqception	mriqception	T2w	7.01259	0.778781	3.04433	1.30653	0.602456	3291.89
mriqception	mriqception	T2w	6.26391	1.25463	2.95574	0.941448	0.605986	3319.36
mriqception	mriqception	T2w	5.86787	1.43117	2.81844	0.782984	0.581615	2776.43
mriqception	mriqception	T2w	6.0298	1.2903	2.90901	0.888036	0.594387	2013.06
mriqception	mriqception	T2w	6.11342	1.35417	2.91023	0.881491	0.579759	2587.7
mriqception	mriqception	T2w	6.75864	1.02457	3.17059	1.04585	0.618545	1568.8
mriqception	mriqception	T2w	6.1404	1.29159	3.04262	0.898174	0.636586	1516.46
mriqception	mriqception	T2w	5.76599	1.36509	2.83413	0.810698	0.566559	3234.73
mriqception	mriqception	T2w	6.16123	1.83038	2.77241	0.684894	0.56365	3205.79
mriqception	mriqception	T2w	6.07251	1.27468	2.88586	0.909749	0.566797	3470.56
mriqception	mriqception	T2w	5.0291	2.90753	3.87712	0.451684	0.582967	742.939
mriqception	mriqception	T2w	6.66444	1.08632	3.17908	0.989084	0.626375	1677.58
mriqception	mriqception	T2w	6.1847	1.82494	2.73035	0.683841	0.56637	4203.76
mriqception	mriqception	T2w	5.34176	1.05353	2.83194	1.03872	0.593114	2838.65
mriqception	mriqception	T2w	6.34484	1.69278	2.73518	0.739832	0.597932	1894.85
mriqception	mriqception	T2w	6.1457	0.959087	3.0883	1.12319	0.594436	3651.78
mriqception	mriqception	T2w	6.97822	1.32977	2.63668	0.583186	0.611616	2920.78
mriqception	mriqception	T2w	5.46597	1.20833	2.81119	0.906968	0.613424	2197.64
mriqception	mriqception	T2w	6.93264	0.182824	3.1315	7.98778	0.634419	3262.71
mriqception	mriqception	T2w	6.43128	1.48311	2.70545	0.818606	0.577456	2482.29
mriqception	mriqception	T2w	6.36002	1.35488	3.32396	0.838459	0.641072	2782.57
mriqception	mriqception	T2w	6.26157	1.31209	3.09915	0.895853	0.596825	2176.68
mriqception	mriqception	T2w	7.02941	0.345125	3.12215	4.17753	0.572618	5317.12
mriqception	mriqception	T2w	5.46413	0.986425	2.89073	1.04882	0.587566	3023.77
mriqception	mriqception	T2w	7.01853	0.403812	3.08126	3.48098	0.631673	3263.11
mriqception	mriqception	T2w	5.85068	1.58957	2.92529	0.789385	0.625986	1733.4
mriqception	mriqception	T2w	5.98968	1.13994	3.36416	0.865714	0.632559	2586.45
mriqception	mriqception	T2w	5.91698	1.70596	2.96173	0.753977	0.633001	1200.31
mriqception	mriqception	T2w	6.23829	1.37425	3.11363	0.839383	0.59143	3048.19
mriqception	mriqception	T2w	5.90281	1.1362	2.88421	0.962473	0.588089	2658.08
mriqception	mriqception	T2w	6.65849	1.7717	2.69688	0.702361	0.619133	6024.22
mriqception	mriqception	T2w	6.14049	1.54206	2.9681	0.803254	0.602661	2784.9
mriqception	mriqception	T2w	5.74744	1.59453	2.98766	0.797625	0.625703	1469.43
mriqception	mriqception	T2w	6.69876	2.14362	3.42006	0.657181	0.580005	3057.28
mriqception	mriqception	T2w	5.59945	2.01021	2.77103	0.646712	0.60347	1676.84
mriqception	mriqception	T2w	5.8736	1.17111	2.74291	0.931658	0.551889	2062.89
mriqception	mriqception	T2w	5.62652	0.866487	3.06319	1.19098	0.592792	1635.15
mriqception	mriqception	T2w	6.17647	1.25385	2.99125	0.929086	0.601045	3282.01
mriqception	mriqception	T2w	6.21282	1.40178	3.15815	0.862351	0.618567	2482.21
mriqception	mriqception	T2w	5.79732	1.26437	2.92644	0.882868	0.564348	4331.54
mriqception	mriqception	T2w	6.01456	1.37974	3.11085	0.812305	0.593304	3062.07
mriqception	mriqception	T2w	6.88703	1.01537	3.05893	0.982137	0.616223	2473
mriqception	mriqception	T2w	7.38114	0.280647	3.01859	5.12093	0.615949	2466.46
mriqception	mriqception	T2w	5.66484	1.47779	2.99391	0.815331	0.580817	1865.15
mriqception	mriqception	T2w	6.54565	0.406106	3.05586	3.32536	0.58202	1500.3
mriqception	mriqception	T2w	6.86948	0.971206	2.87585	1.072	0.578664	3789.9
mriqception	mriqception	T2w	5.99628	1.63918	2.75202	0.757596	0.581671	2178.42
mriqception	mriqception	T2w	5.86292	1.07437	3.09423	1.00321	0.586755	4112.84
mriqception	mriqception	T2w	5.80214	1.11847	2.8784	0.930026	0.564712	5262.88
mriqception	mriqception	T2w	6.8555	1.06228	3.03187	1.00676	0.655341	1431.38
mriqception	mriqception	T2w	5.85275	1.81724	2.9705	0.698568	0.597712	2039.92
mriqception	mriqception	T2w	6.31417	1.63063	2.8777	0.755803	0.62716	1673.36
mriqception	mriqception	T2w	6.45408	1.02797	2.89635	1.01552	0.578265	3005.63
mriqception	mriqception	T2w	5.73377	1.06745	2.80968	1.00996	0.578669	2411.59
mriqception	mriqception	T2w	6.22863	1.15124	3.00547	0.982201	0.616691	2991.98
mriqception	mriqception	T2w	5.10758	1.22007	2.86294	0.880634	0.616283	2569.5
mriqception	mriqception	T2w	6.17569	1.23458	3.01035	0.959622	0.63614	1985.63
mriqception	mriqception	T2w	5.06662	1.3244	2.8662	0.836305	0.61473	2719.44
mriqception	mriqception	T2w	6.00534	1.55141	2.93864	0.805199	0.638994	2192.34
mriqception	mriqception	T2w	7.00803	0.473448	3.21081	2.77118	0.602246	2903.34
mriqception	mriqception	T2w	5.62494	1.20908	2.82454	0.932319	0.577831	2106.56
mriqception	mriqception	T2w	5.88162	1.01724	3.21746	1.06137	0.607224	2746.34
mriqception	mriqception	T2w	7.22158	1.93404	2.58109	0.597861	0.658508	973.849
mriqception	mriqception	T2w	5.95116	1.35307	2.64979	0.597316	0.607685	2579.31
mriqception	mriqception	T2w	5.634	1.32421	3.00066	0.869507	0.63123	2375.97
mriqception	mriqception	T2w	6.03639	1.32235	2.66245	0.635871	0.628354	1438.44
mriqception	mriqception	T2w	6.8675	1.88569	2.57657	0.577814	0.62959	1513.24
mriqception	mriqception	T2w	5.50045	1.02063	2.97412	1.07822	0.623963	2560.37
mriqception	mriqception	T2w	5.89442	1.33546	2.98359	0.873437	0.666955	1367.35
mriqception	mriqception	T2w	7.33561	0.421292	3.25197	3.28496	0.648209	2039.02
mriqception	mriqception	T2w	6.08872	0.887826	2.97941	1.18572	0.613361	3175.57
mriqception	mriqception	T2w	7.11652	0.778471	3.26659	1.22452	0.604006	3189.13
mriqception	mriqception	T2w	6.07733	1.03577	2.9688	1.01792	0.620094	3350.17
mriqception	mriqception	T2w	7.31047	0.659351	3.42076	1.8044	0.637339	2183.07
mriqception	mriqception	T2w	7.24704	0.52958	3.2468	2.40359	0.655812	1978.31
mriqception	mriqception	T2w	5.5276	0.818755	3.25384	1.34092	0.635008	1899.31
mriqception	mriqception	T2w	8.90943	1.94231	2.58885	0.655255	0.589943	2923.79
mriqception	mriqception	T2w	5.60801	1.28429	2.76949	0.909772	0.591347	3888.43
mriqception	mriqception	T2w	5.86053	0.993695	3.34569	1.06685	0.612503	2017.9
mriqception	mriqception	T2w	7.16615	0.63914	3.42433	1.88359	0.634422	2525.89
mriqception	mriqception	T2w	5.55923	1.08359	2.93093	0.999358	0.618256	2742.85
mriqception	mriqception	T2w	6.657	1.25072	2.94679	0.891035	0.591578	4576.79
mriqception	mriqception	T2w	6.20473	1.00304	2.97121	1.09632	0.558855	4776.44
mriqception	mriqception	T2w	8.06891	1.89647	2.57111	0.65175	0.596768	2338.92
mriqception	mriqception	T2w	5.50603	1.52871	2.83741	0.779008	0.597328	1976.69
mriqception	mriqception	T2w	5.50672	1.26332	2.80428	0.87158	0.596187	2049.01
mriqception	mriqception	T2w	5.96434	1.25564	2.81113	0.950806	0.656886	1774.08
mriqception	mriqception	T2w	5.71595	1.07482	2.9675	1.00398	0.613937	2526.9
mriqception	mriqception	T2w	5.84017	1.24205	2.97926	0.886412	0.658944	1308.07
mriqception	mriqception	T2w	5.71806	1.2898	3.33611	0.867628	0.639501	1327.67
mriqception	mriqception	T2w	6.44069	1.08634	2.98913	0.980194	0.586439	3244.46
mriqception	mriqception	T2w	5.7477	1.09087	2.75974	0.980204	0.588976	4031.87
mriqception	mriqception	T2w	5.89198	1.05083	3.04039	1.01426	0.621535	2652.05
mriqception	mriqception	T2w	5.98926	1.63605	2.76137	0.784049	0.643435	2240.81
mriqception	mriqception	T2w	5.21	1.29761	2.99496	0.886221	0.624877	1205.28
mriqception	mriqception	T2w	5.93042	1.276	2.80138	0.924162	0.634568	2384.08
mriqception	mriqception	T2w	6.02406	1.13056	3.04258	1.04067	0.581556	2585.5
mriqception	mriqception	T2w	5.47208	1.39389	3.04357	0.82878	0.630024	1272.84
mriqception	mriqception	T2w	5.20135	1.75018	2.93015	0.725386	0.664623	1053.01
mriqception	mriqception	T2w	5.98665	1.22745	2.98923	0.944381	0.592608	2457.92
mriqception	mriqception	T2w	7.3535	0.797197	3.31128	1.34414	0.607701	3285.19
mriqception	mriqception	T2w	5.49155	1.5406	2.92767	0.770283	0.603369	1743.82
mriqception	mriqception	T2w	5.31187	1.09221	2.97015	0.99489	0.619194	1415.62
mriqception	mriqception	T2w	5.78428	1.29567	3.07515	0.874879	0.652819	1903.28
mriqception	mriqception	T2w	5.70917	1.21126	2.95834	0.924083	0.625109	2252.67
mriqception	mriqception	T2w	7.40995	0.578407	3.10469	2.02989	0.621043	2666.32
mriqception	mriqception	T2w	8.56593	1.97668	3.03147	0.647953	0.655364	1397.35
mriqception	mriqception	T2w	6.93911	1.31139	2.84573	0.671145	0.660605	1098.46
mriqception	mriqception	T2w	5.08422	1.2749	2.90174	0.887121	0.63823	1492.59
mriqception	mriqception	T2w	5.74205	1.39328	3.13125	0.827295	0.672328	1100.13
mriqception	mriqception	T2w	7.14057	0.485976	3.06962	2.68273	0.618899	3318.02
mriqception	mriqception	T2w	6.15486	1.33208	2.59859	0.654688	0.613092	1961.25
mriqception	mriqception	T2w	6.88771	0.318646	3.13921	4.70867	0.578525	6131.24
mriqception	mriqception	T2w	8.99224	2.01814	3.05703	0.628105	0.622683	2273.07
mriqception	mriqception	T2w	6.2671	1.46301	2.88887	0.843805	0.572577	3929.34
mriqception	mriqception	T2w	5.78215	1.18942	3.08174	0.955096	0.676802	1686.11
mriqception	mriqception	T2w	5.38951	1.30669	2.81501	0.875561	0.593999	2634.98
mriqception	mriqception	T2w	6.15032	1.4029	2.58268	0.596405	0.613464	1599.61
mriqception	mriqception	T2w	8.30846	2.20508	2.741	0.579273	0.604854	3357.25
mriqception	mriqception	T2w	6.27506	1.43219	2.87824	0.853186	0.569237	3872.87
mriqception	mriqception	T2w	5.49952	1.54133	2.80935	0.805355	0.595439	2617.33
mriqception	mriqception	T2w	5.49852	1.73275	2.8733	0.715599	0.613723	1634.92
mriqception	mriqception	T2w	9.24224	2.07873	2.99353	0.604014	0.599304	3149.7
mriqception	mriqception	T2w	5.18473	1.4198	2.73309	0.838704	0.608733	3340.95
mriqception	mriqception	T2w	8.52389	1.85511	3.04817	0.635559	0.630311	1816.79
mriqception	mriqception	T2w	5.87012	1.28501	2.925	0.9067	0.615914	2309.21
mriqception	mriqception	T2w	5.51255	1.63333	2.9159	0.744104	0.612609	1585.82
mriqception	mriqception	T2w	6.33629	1.79211	2.63361	0.697485	0.652263	1715.08
mriqception	mriqception	T2w	8.16651	1.35403	2.98246	0.758067	0.624801	3026.16
mriqception	mriqception	T2w	5.60571	0.856782	3.10472	1.31389	0.611111	2682.08
mriqception	mriqception	T2w	5.42285	0.815709	2.99179	1.38555	0.600052	2031.19
mriqception	mriqception	T2w	5.80322	1.14591	2.91043	1.00845	0.609847	2842.11
mriqception	mriqception	T2w	6.13219	1.94541	2.68186	0.665869	0.675137	1334.28
mriqception	mriqception	T2w	5.72909	1.07381	3.00859	1.02199	0.6312	1452.94
mriqception	mriqception	T2w	7.86314	1.17305	2.97428	0.857049	0.620775	2576.64
mriqception	mriqception	T2w	5.55611	1.35041	2.8778	0.801193	0.616561	2260.39
mriqception	mriqception	T2w	6.05924	1.65772	2.70493	0.761633	0.584205	2844.05
mriqception	mriqception	T2w	7.25974	1.80348	2.68556	0.675992	0.611824	8968.39
mriqception	mriqception	T2w	5.97586	1.81022	3.13088	0.71903	0.615709	1547.69
mriqception	mriqception	T2w	5.67369	1.14961	2.98756	0.960114	0.640852	1352.95
mriqception	mriqception	T2w	7.78412	0.621026	3.02978	2.0646	0.549411	3135.6
mriqception	mriqception	T2w	6.98984	1.58558	3.04724	0.742074	0.657201	5627.42
mriqception	mriqception	T2w	6.51791	1.11064	3.11702	0.948843	0.615613	3903.34
mriqception	mriqception	T2w	6.26917	1.95516	2.81428	0.676475	0.579015	2351.97
mriqception	mriqception	T2w	5.57139	1.10622	2.90155	0.914709	0.613917	1978.47
mriqception	mriqception	T2w	5.93821	1.27124	2.87306	0.892145	0.590934	3226.08
mriqception	mriqception	T2w	5.90765	1.78099	3.14898	0.729007	0.621075	1411.28
mriqception	mriqception	T2w	7.95247	0.131395	2.99822	10.8297	0.575743	3154.1
mriqception	mriqception	T2w	5.98288	1.42784	2.84365	0.86134	0.618136	2657.59
mriqception	mriqception	T2w	6.615	1.05874	3.09186	1.01035	0.615764	3956.77
mriqception	mriqception	T2w	6.57488	1.29213	2.85726	0.901493	0.607482	1840.64
mriqception	mriqception	T2w	6.16606	1.08533	3.12544	1.02481	0.598518	7149.59
mriqception	mriqception	T2w	6.11191	1.22171	3.13736	0.958468	0.623825	3651.16
mriqception	mriqception	T2w	6.30909	1.33111	3.2247	0.871226	0.599734	2260.76
mriqception	mriqception	T2w	5.78474	1.26292	2.99419	0.922585	0.625752	2373.42
mriqception	mriqception	T2w	5.57796	1.76067	2.9932	0.721452	0.672566	793.104
mriqception	mriqception	T2w	6.0437	0.838602	3.15179	1.25096	0.608779	4672.95
mriqception	mriqception	T2w	5.9909	1.24161	2.84019	0.9182	0.619255	2519.61
mriqception	mriqception	T2w	6.42563	1.44487	2.87729	0.825778	0.636099	1213.76
mriqception	mriqception	T2w	6.27416	1.47684	3.23175	0.83613	0.636748	1365.43
mriqception	mriqception	T2w	6.04505	1.08033	3.3193	0.993284	0.644909	1904.17
mriqception	mriqception	T2w	5.64749	1.83074	2.99949	0.690452	0.606858	2942.99
mriqception	mriqception	T2w	5.98189	1.32394	2.96454	0.882859	0.633611	1627.55
mriqception	mriqception	T2w	5.84663	1.12744	3.327	0.958891	0.649457	1422.56
mriqception	mriqception	T2w	5.6119	1.03361	3.10294	1.06881	0.649615	1879.92
mriqception	mriqception	T2w	7.75389	1.6208	3.06587	0.69729	0.64068	1587.17
mriqception	mriqception	T2w	5.28565	1.32559	2.92656	0.885136	0.616493	2202.48
mriqception	mriqception	T2w	5.46253	1.06389	2.92996	1.05211	0.591677	3360.01
mriqception	mriqception	T2w	5.62401	1.17713	2.93031	0.968754	0.616262	2018.43
mriqception	mriqception	T2w	5.64492	1.06488	3.05149	1.02551	0.643553	1799.5
mriqception	mriqception	T2w	7.72526	1.42293	3.05832	0.745345	0.631465	2736.09
mriqception	mriqception	T2w	5.71405	1.21854	2.93245	0.942142	0.626515	1668.34
mriqception	mriqception	T2w	6.87712	1.04723	3.24242	0.999682	0.609979	3416.45
mriqception	mriqception	T2w	5.76135	1.52263	3.06705	0.793601	0.643424	916.329
mriqception	mriqception	T2w	5.55059	1.11674	2.8655	0.987666	0.605143	2451.96
mriqception	mriqception	T2w	5.71554	1.50162	3.23889	0.813338	0.607701	2314.9
mriqception	mriqception	T2w	5.61868	1.32842	2.81552	0.893764	0.574023	2595.17
mriqception	mriqception	T2w	6.66363	1.03387	3.28491	0.993653	0.630534	2418.73
mriqception	mriqception	T2w	8.28408	0.645227	3.26842	1.86194	0.563825	4009.76
mriqception	mriqception	T2w	5.7798	1.57404	3.07835	0.781805	0.643471	841.626
mriqception	mriqception	T2w	6.55406	0.0560138	3.17061	26.5423	0.607573	2179.43
mriqception	mriqception	T2w	5.88431	1.38433	2.8939	0.862665	0.676851	1865.6
mriqception	mriqception	T2w	6.66361	1.59375	2.99268	0.744102	0.629687	4042.56
mriqception	mriqception	T2w	6.68796	1.32577	2.81104	0.898707	0.584415	2855.85
mriqception	mriqception	T2w	5.63846	1.23496	3.24008	0.948803	0.5978	2290.25
mriqception	mriqception	T2w	5.5389	1.1599	2.84161	0.966345	0.594799	2832.73
mriqception	mriqception	T2w	5.67316	1.34395	2.81894	0.875127	0.5965	1873.11
mriqception	mriqception	T2w	7.48034	0.0931231	3.22416	15.8522	0.597044	2651.32
mriqception	mriqception	T2w	6.09676	0.701864	3.13021	1.66058	0.609024	2344.31
mriqception	mriqception	T2w	6.57742	1.18864	2.78479	0.956488	0.574377	3902.73
mriqception	mriqception	T2w	5.96883	1.29737	3.06516	0.864835	0.624629	2277.83
mriqception	mriqception	T2w	7.30647	2.02651	2.83983	0.588402	0.626	1782.53
mriqception	mriqception	T2w	7.4149	0.0962166	3.19294	15.1654	0.594946	3273.19
mriqception	mriqception	T2w	5.98871	1.3845	3.08944	0.825921	0.62181	2374.89
mriqception	mriqception	T2w	5.33447	1.59126	3.01067	0.782201	0.637512	876.623
mriqception	mriqception	T2w	5.7649	1.7924	2.85255	0.677501	0.616306	2443.24
mriqception	mriqception	T2w	6.87126	0.570116	3.25334	2.08744	0.636175	2679.05
mriqception	mriqception	T2w	6.12387	0.96206	3.19335	1.1202	0.615608	2147.64
mriqception	mriqception	T2w	5.67698	1.81214	2.93632	0.710694	0.630055	1648.51
mriqception	mriqception	T2w	5.8863	0.679187	3.10919	1.77203	0.58129	3958.96
mriqception	mriqception	T2w	7.10436	0.635087	3.19553	1.85461	0.626055	2962.05
mriqception	mriqception	T2w	5.46063	1.48276	2.96035	0.812871	0.630875	805.87
mriqception	mriqception	T2w	5.74764	1.58404	2.82301	0.754785	0.60769	2272.33
mriqception	mriqception	T2w	6.14746	1.10947	3.08646	1.03225	0.646269	2677.52
mriqception	mriqception	T2w	6.29851	1.30479	2.68351	0.627118	0.648863	726.527
mriqception	mriqception	T2w	5.82456	1.25097	2.89315	0.931109	0.609949	1817.47
mriqception	mriqception	T2w	6.13861	1.15662	3.03355	1.00196	0.615102	2688.06
mriqception	mriqception	T2w	6.16219	1.09886	3.11346	1.03948	0.638576	3086.71
mriqception	mriqception	T2w	6.63496	1.14597	3.08311	0.990473	0.61869	1975.61
mriqception	mriqception	T2w	6.04934	1.70887	2.67059	0.73384	0.607609	1858.88
mriqception	mriqception	T2w	5.75278	1.46672	2.80295	0.790329	0.601102	2742.52
mriqception	mriqception	T2w	6.16168	1.27801	2.70889	0.680093	0.658328	709.222
mriqception	mriqception	T2w	6.05736	1.46996	3.0681	0.831797	0.607535	2850.7
mriqception	mriqception	T2w	7.43227	1.487	2.69465	0.716802	0.6029	2393.74
mriqception	mriqception	T2w	5.96633	1.16868	3.09437	0.953081	0.594738	2843.58
mriqception	mriqception	T2w	5.98348	1.37514	3.35872	0.847844	0.632273	1105.38
mriqception	mriqception	T2w	5.93495	1.24309	2.86591	0.924982	0.589976	2486.4
mriqception	mriqception	T2w	7.08915	0.474346	3.03164	2.83359	0.592886	3592.49
mriqception	mriqception	T2w	6.54469	1.19669	3.06083	0.887545	0.602314	2019.09
mriqception	mriqception	T2w	5.98084	1.65261	2.66451	0.732379	0.581385	3091.51
mriqception	mriqception	T2w	8.22658	1.78999	2.64274	0.653952	0.603355	2543.84
mriqception	mriqception	T2w	5.68395	1.36792	2.92933	0.845533	0.581218	5086.58
mriqception	mriqception	T2w	6.96657	1.32625	2.61657	0.683614	0.580238	3809.47
mriqception	mriqception	T2w	6.33753	1.179	3.1064	0.978383	0.639579	2238.37
mriqception	mriqception	T2w	7.0599	0.424674	3.25266	3.29253	0.625526	3596.6
mriqception	mriqception	T2w	5.30041	1.77182	2.99444	0.69306	0.690608	635.411
mriqception	mriqception	T2w	5.75299	1.63803	2.93207	0.750313	0.590601	3716.11
mriqception	mriqception	T2w	7.34559	1.7955	2.63497	0.611024	0.603176	2715.59
mriqception	mriqception	T2w	6.09203	1.02114	3.14372	1.03003	0.615415	2376.69
mriqception	mriqception	T2w	5.61278	1.39869	3.03781	0.832305	0.61177	1302.17
mriqception	mriqception	T2w	5.90799	0.982233	3.16065	1.11821	0.663704	1533.32
mriqception	mriqception	T2w	6.42058	1.52047	2.83327	0.793856	0.64702	6134.86
mriqception	mriqception	T2w	5.72585	1.47605	3.01429	0.797205	0.619821	1571.09
mriqception	mriqception	T2w	5.99733	1.10509	3.12697	1.01395	0.618789	2753.33
mriqception	mriqception	T2w	5.44792	0.990996	3.20364	1.1409	0.622435	2298.94
mriqception	mriqception	T2w	6.47045	1.50893	2.99876	0.82606	0.582637	3115.81
mriqception	mriqception	T2w	5.30855	1.05526	2.76734	1.07408	0.614609	2189.57
mriqception	mriqception	T2w	7.46502	1.14962	3.10667	0.927403	0.650212	7427.77
mriqception	mriqception	T2w	5.85582	1.19298	3.1474	0.987079	0.676889	1496.2
mriqception	mriqception	T2w	5.81004	1.60124	2.96233	0.787675	0.611442	2540.13
mriqception	mriqception	T2w	6.31534	1.27806	2.97021	0.894055	0.594265	2620.47
mriqception	mriqception	T2w	5.37897	1.06278	3.17013	1.08246	0.618276	2706.62
mriqception	mriqception	T2w	5.21902	1.05471	3.17962	1.0139	0.650742	1744.96
mriqception	mriqception	T2w	7.05805	0.1273	3.3505	11.7579	0.635195	2022.14
mriqception	mriqception	T2w	8.85548	2.19082	2.92912	0.583593	0.594196	2543.67
mriqception	mriqception	T2w	5.1286	1.10318	3.18581	0.971362	0.635056	2331.86
mriqception	mriqception	T2w	5.38581	1.29547	2.97433	0.867948	0.574473	3253.99
mriqception	mriqception	T2w	5.81392	1.0841	3.02203	0.995601	0.60924	2258.27
mriqception	mriqception	T2w	6.25002	1.34546	3.09211	0.874547	0.596721	2166.04
mriqception	mriqception	T2w	6.39898	1.64608	2.87721	0.762604	0.600533	1839.83
mriqception	mriqception	T2w	6.17416	1.03134	2.97198	1.01931	0.587426	5083.03
mriqception	mriqception	T2w	8.82565	2.13656	2.92667	0.583258	0.595829	3291.61
mriqception	mriqception	T2w	6.06427	1.64481	2.69694	0.734446	0.555812	6786.16
mriqception	mriqception	T2w	5.60876	1.30546	2.9579	0.879723	0.592715	2516.25
mriqception	mriqception	T2w	5.731	1.27015	2.99989	0.890313	0.636789	1368.06
mriqception	mriqception	T2w	6.46751	0.256133	3.08247	5.76262	0.575222	4567.12
mriqception	mriqception	T2w	6.31472	1.10864	2.87765	0.979592	0.586091	7863.12
mriqception	mriqception	T2w	5.90593	1.22205	3.01963	0.923463	0.568804	2983.35
mriqception	mriqception	T2w	5.81441	1.29207	3.12909	0.891209	0.645876	963.368
mriqception	mriqception	T2w	6.01153	1.29583	2.93128	0.899895	0.587172	2565.98
mriqception	mriqception	T2w	6.41364	1.56281	2.89968	0.788923	0.582604	2090.7
mriqception	mriqception	T2w	5.62154	1.49141	2.94858	0.76978	0.586831	1581.72
mriqception	mriqception	T2w	5.89541	1.74272	2.88076	0.727263	0.605036	2128.48
mriqception	mriqception	T2w	5.73624	1.10503	3.11404	0.953746	0.630673	1156.66
mriqception	mriqception	T2w	6.244	0.0975506	3.04743	15.3173	0.561515	3093.53
mriqception	mriqception	T2w	5.96992	1.38564	2.92164	0.88611	0.585938	2071.66
mriqception	mriqception	T2w	5.68381	1.38559	2.91515	0.811741	0.601308	1012.3
mriqception	mriqception	T2w	6.04819	1.44618	2.74975	0.829214	0.59985	4339.99
mriqception	mriqception	T2w	5.75789	1.24024	2.94836	0.913445	0.62322	2036.75
mriqception	mriqception	T2w	5.80874	2.03757	2.90515	0.62635	0.659787	722.646
mriqception	mriqception	T2w	6.04823	1.14102	3.04121	0.945598	0.650913	930.993
mriqception	mriqception	T2w	6.3785	1.15494	2.99631	0.980532	0.625841	1498.85
mriqception	mriqception	T2w	5.65935	1.16318	2.78911	1.02772	0.670343	903.826
mriqception	mriqception	T2w	5.58965	1.78614	2.85659	0.640584	0.582703	2746.21
mriqception	mriqception	T2w	5.69352	1.29254	2.84923	0.862684	0.620346	2506
mriqception	mriqception	T2w	6.12865	1.56851	2.85069	0.789901	0.599427	1744.59
mriqception	mriqception	T2w	7.01638	1.37499	2.53589	0.639989	0.604934	2392.3
mriqception	mriqception	T2w	6.14997	1.34045	2.79592	0.861627	0.593588	2984.08
mriqception	mriqception	T2w	6.41344	1.21809	2.97901	0.942816	0.626612	1412.3
mriqception	mriqception	T2w	7.28831	0.526003	3.34049	2.57961	0.634292	1680.04
mriqception	mriqception	T2w	6.09175	1.20299	2.8776	0.906876	0.589981	1790.35
mriqception	mriqception	T2w	6.02386	1.26086	2.91132	0.913154	0.580848	1776.35
mriqception	mriqception	T2w	7.18496	2.0607	2.54696	0.560129	0.609012	2581
mriqception	mriqception	T2w	6.34396	1.55936	2.82541	0.774801	0.612371	2033.6
mriqception	mriqception	T2w	5.50516	1.55812	2.94904	0.773067	0.651632	961.762
mriqception	mriqception	T2w	5.79166	1.71208	2.86377	0.745538	0.583828	2366.33
mriqception	mriqception	T2w	6.2661	1.03709	3.05792	1.03666	0.616413	3270.41
mriqception	mriqception	T2w	5.70559	1.18915	2.86752	0.889703	0.630146	2488.52
mriqception	mriqception	T2w	8.13978	0.841054	3.29205	1.21999	0.605523	3860.12
mriqception	mriqception	T2w	5.94104	1.86845	2.74536	0.69277	0.616667	1516.9
mriqception	mriqception	T2w	6.0503	1.60067	2.87283	0.772443	0.608147	2367.86
mriqception	mriqception	T2w	5.60704	1.26499	2.81377	0.862628	0.628968	1250.18
mriqception	mriqception	T2w	6.68615	1.27307	2.80405	0.785328	0.625146	1736.79
mriqception	mriqception	T2w	7.38052	2.08875	2.44669	0.569449	0.629664	2234.31
mriqception	mriqception	T2w	6.61509	1.38139	2.80583	0.61536	0.620685	1517.91
mriqception	mriqception	T2w	6.25904	1.44554	2.74305	0.558517	0.587276	3810.03
mriqception	mriqception	T2w	7.79018	2.03716	2.41519	0.584199	0.634769	1820.76
mriqception	mriqception	T2w	7.56173	2.11352	2.83093	0.597463	0.656012	1033.88
mriqception	mriqception	T2w	8.31766	3.34102	2.35938	0.350663	0.568583	28462.9
mriqception	mriqception	T2w	9.2327	2.82455	2.30805	0.41508	0.563827	29325.5
mriqception	mriqception	T2w	6.31759	1.35812	2.82675	0.850589	0.586327	3097.47
mriqception	mriqception	T2w	6.65171	1.24784	2.97542	0.894413	0.587002	2967.34
mriqception	mriqception	T2w	8.48107	0.938787	2.81613	1.50158	0.555009	25901.9
mriqception	mriqception	T2w	6.08706	1.08391	3.02338	0.991008	0.628538	2417.03
mriqception	mriqception	T2w	8.84093	3.4393	2.55323	0.351757	0.543699	37231.9
mriqception	mriqception	T2w	7.84185	2.98386	2.3733	0.410383	0.600939	20403.9
mriqception	mriqception	T2w	8.16113	1.79609	3.00983	0.677664	0.625544	15974.8
mriqception	mriqception	T2w	8.5569	3.43826	2.44905	0.324951	0.53007	24831.8
mriqception	mriqception	T2w	9.50989	3.65288	3.00917	0.323324	0.567586	31626.8
mriqception	mriqception	T2w	9.53558	3.53783	2.43125	0.357644	0.644115	8991.1
mriqception	mriqception	T2w	7.83985	2.85381	2.432	0.396145	0.545674	32736.7
mriqception	mriqception	T2w	8.71481	2.92452	2.70786	0.390534	0.546356	41818.4
mriqception	mriqception	T2w	7.87495	3.29008	2.81641	0.383697	0.536948	29461.7
mriqception	mriqception	T2w	8.25642	1.50896	2.36819	0.719443	0.587538	7175.04
mriqception	mriqception	T2w	7.85821	3.04278	2.57893	0.388254	0.617341	6424.48
mriqception	mriqception	T2w	7.71548	2.57677	2.59165	0.485056	0.575497	23805
mriqception	mriqception	T2w	7.86569	2.85808	2.3498	0.404311	0.551434	32245.4
mriqception	mriqception	T2w	7.54529	2.67381	2.81194	0.453961	0.570076	23214.6
mriqception	mriqception	T2w	7.95509	3.22783	2.7287	0.359669	0.562391	26142.7
mriqception	mriqception	T2w	9.2246	3.58601	2.16091	0.338585	0.545832	28158.9
mriqception	mriqception	T2w	8.88279	2.93373	2.36366	0.400946	0.569108	39467.9
mriqception	mriqception	T2w	8.34977	2.07109	2.8272	0.630688	0.581138	2381.45
mriqception	mriqception	T2w	5.79794	1.20017	2.94492	0.820064	0.626334	2707.65
mriqception	mriqception	T2w	7.97322	2.8352	2.35061	0.425151	0.593145	24058.3
mriqception	mriqception	T2w	7.70964	2.55756	2.6888	0.455432	0.622819	7819.87
mriqception	mriqception	T2w	8.88325	3.49222	2.71449	0.345816	0.567508	32728.1
mriqception	mriqception	T2w	8.05122	1.49037	2.57666	0.73888	0.62445	3213.2
mriqception	mriqception	T2w	5.42893	1.39089	2.92589	0.798867	0.634073	1071.51
mriqception	mriqception	T2w	6.18337	1.38639	2.85959	0.568387	0.620771	1383.39
mriqception	mriqception	T2w	6.86903	2.06174	2.8289	0.574914	0.622051	1659.49
mriqception	mriqception	T2w	6.22126	1.5293	2.84809	0.803697	0.578855	3119.69
mriqception	mriqception	T2w	7.65094	0.781775	3.4888	1.3891	0.591496	3591.29
mriqception	mriqception	T2w	6.11901	1.2059	2.99216	0.88761	0.627984	2222.6
mriqception	mriqception	T2w	5.47156	1.43658	2.88559	0.808322	0.614081	2441.5
mriqception	mriqception	T2w	6.74041	0.397049	3.50955	3.73512	0.626921	2029.24
mriqception	mriqception	T2w	6.71764	0.534219	3.32072	2.46756	0.603552	2338.09
mriqception	mriqception	T2w	6.20818	1.49212	3.12704	0.800032	0.633963	1741.83
mriqception	mriqception	T2w	5.33943	1.11369	2.88246	0.991657	0.618479	2794.08
mriqception	mriqception	T2w	6.9263	0.382882	3.24723	3.81484	0.611287	2940.71
mriqception	mriqception	T2w	6.32658	1.47191	3.06119	0.807449	0.624946	2162.08
mriqception	mriqception	T2w	5.75498	1.69583	2.9374	0.738353	0.591293	1535.76
mriqception	mriqception	T2w	5.96687	1.15419	2.91301	0.968488	0.614175	2537.91
mriqception	mriqception	T2w	5.45523	1.0551	3.16084	1.01769	0.614341	1836.9
mriqception	mriqception	T2w	5.87111	1.74758	2.86749	0.726252	0.593362	1880.57
mriqception	mriqception	T2w	5.9988	1.1074	2.85485	0.972366	0.6122	3703.62
mriqception	mriqception	T2w	6.6207	1.02137	2.83822	1.03178	0.587031	3861.04
mriqception	mriqception	T2w	5.33601	1.07689	3.13488	0.992996	0.593235	2552.16
mriqception	mriqception	T2w	5.84057	1.24412	2.93474	0.911066	0.623845	1852.15
mriqception	mriqception	T2w	5.73978	1.81979	3.10829	0.693953	0.63921	752.965
mriqception	mriqception	T2w	5.83519	1.1938	2.9055	0.97292	0.581962	3604.1
mriqception	mriqception	T2w	7.72874	2.95491	2.91157	0.420327	0.596889	10998.4
mriqception	mriqception	T2w	6.33923	2.09966	3.31647	0.642597	0.642424	3712.66
mriqception	mriqception	T2w	8.73519	3.02267	3.06603	0.196322	0.608821	26745
mriqception	mriqception	T2w	5.76419	1.78386	2.9483	0.745057	0.625175	1515.49
mriqception	mriqception	T2w	6.02334	1.48105	2.94193	0.834747	0.655943	916.452
mriqception	mriqception	T2w	5.62125	1.06281	3.00235	1.02015	0.576155	2192.11
mriqception	mriqception	T2w	5.71775	1.20435	2.87549	0.922015	0.663598	1125.04
mriqception	mriqception	T2w	7.40642	0.257028	2.948	5.59174	0.597174	3846.2
mriqception	mriqception	T2w	8.8258	3.15792	2.2942	0.432344	0.544815	10289.4
mriqception	mriqception	T2w	6.29798	0.864717	2.98065	1.28071	0.558912	6168.78
mriqception	mriqception	T2w	6.1973	1.20214	2.99965	0.922376	0.568053	4538.88
mriqception	mriqception	T2w	7.66168	0.254644	2.99629	5.60619	0.59885	2604.33
mriqception	mriqception	T2w	8.21769	1.64888	2.68115	0.656505	0.607469	1647.63
mriqception	mriqception	T2w	5.72198	1.31523	2.81373	0.843948	0.592911	2818.16
mriqception	mriqception	T2w	7.42051	0.595015	3.1037	2.01731	0.609403	3148.54
mriqception	mriqception	T2w	5.68862	1.05933	2.90492	1.0032	0.608007	2832.52
mriqception	mriqception	T2w	6.99376	1.39083	2.55317	0.607883	0.626636	2468.89
mriqception	mriqception	T2w	6.84299	1.2317	3.00081	0.879701	0.602621	2766.61
mriqception	mriqception	T2w	9.00082	2.9971	2.41731	0.410494	0.54873	37826.7
mriqception	mriqception	T2w	6.04268	1.32732	2.86522	0.863759	0.602334	1699.21
mriqception	mriqception	T2w	7.9347	0.164204	3.27656	8.88764	0.623891	2992.66
mriqception	mriqception	T2w	5.82187	1.30236	2.90432	0.888688	0.626596	2556.3
mriqception	mriqception	T2w	5.71358	0.362888	2.59511	1.08639	0.653386	1215.51
mriqception	mriqception	T2w	5.33111	1.37367	2.90594	0.836121	0.594069	1758.32
mriqception	mriqception	T2w	6.77255	1.21932	2.99822	0.891998	0.604941	2533.85
mriqception	mriqception	T2w	6.18835	1.40748	2.84263	0.862921	0.571933	3485.86
mriqception	mriqception	T2w	5.91344	1.60915	2.8532	0.785265	0.603139	1725.14
mriqception	mriqception	T2w	5.75755	1.19163	2.98676	0.93991	0.579234	2989.46
mriqception	mriqception	T2w	7.92317	0.106144	3.23817	13.4472	0.625078	2647.26
mriqception	mriqception	T2w	6.32152	1.11819	2.98866	0.941572	0.599407	2188.05
mriqception	mriqception	T2w	9.30492	3.22818	2.12439	0.347193	0.616321	14720.7
mriqception	mriqception	T2w	5.75489	1.44296	2.98506	0.824965	0.667014	1211.02
mriqception	mriqception	T2w	6.6302	0.959168	2.97568	1.0788	0.573299	3592.46

## Sheet: Figure 2b
Source	Subject	Task	aqi	aor	fd_mean	fwhm_avg	snr	tsnr
BMD	sub-01	train	0.00228318	0.000689873	0.0979707	2.56755	3.03561	76.5362
BMD	sub-01	train	0.0023672	0.00102286	0.0783685	2.54845	3.03402	74.4998
BMD	sub-01	train	0.00223872	0.000614515	0.0672968	2.53848	3.04755	74.9927
BMD	sub-01	train	0.00406012	0.00207025	0.109547	2.58421	3.02038	60.4037
BMD	sub-01	train	0.00313757	0.000634454	0.110564	2.56973	3.02735	67.9288
BMD	sub-01	train	0.00339696	0.0019884	0.118702	2.55437	3.04264	66.1182
BMD	sub-01	train	0.00351928	0.00159038	0.100059	2.54464	3.05077	64.1238
BMD	sub-01	train	0.00323169	0.000998109	0.109838	2.58365	3.01748	66.3235
BMD	sub-01	train	0.00287692	0.00103609	0.105193	2.5968	3.00274	69.292
BMD	sub-01	train	0.00502981	0.000576345	0.119495	2.61706	2.98768	57.7983
BMD	sub-01	train	0.00243811	0.000767131	0.0710263	2.69759	2.75255	71.5073
BMD	sub-01	train	0.00279388	0.000377679	0.0900002	2.71947	2.74767	70.9461
BMD	sub-01	train	0.00218998	0.000633713	0.0756599	2.70583	2.74866	75.215
BMD	sub-01	train	0.002727	0.000489283	0.0891095	2.69013	2.77875	71.2327
BMD	sub-01	train	0.00233592	0.00052411	0.0982768	2.67616	2.80017	75.6315
BMD	sub-01	train	0.00301209	0.000763966	0.0931774	2.70317	2.76964	69.196
BMD	sub-01	train	0.00264653	0.000822269	0.0866737	2.69233	2.77483	71.2943
BMD	sub-01	train	0.00199558	0.00121538	0.0751852	2.64999	2.82734	77.9473
BMD	sub-01	train	0.00283097	0.000774788	0.0985477	2.68149	2.80125	70.057
BMD	sub-01	train	0.00235426	0.00065434	0.0917179	2.65445	2.83099	74.6279
BMD	sub-01	train	0.00289234	0.00101439	0.109775	2.57028	2.9703	69.6369
BMD	sub-01	train	0.00270712	0.000790805	0.104375	2.57943	2.97478	71.0358
BMD	sub-01	train	0.00270077	0.000795466	0.0906449	2.57383	2.9697	72.3497
BMD	sub-01	train	0.00283978	0.000917797	0.0796901	2.57913	2.9777	70.5174
BMD	sub-01	train	0.00369189	0.000460975	0.0797861	2.58201	2.99184	65.0962
BMD	sub-01	train	0.00320417	0.000783924	0.0933517	2.58129	2.97554	66.1
BMD	sub-01	train	0.00280488	0.000530675	0.0924839	2.56899	2.97834	70.2006
BMD	sub-01	train	0.00294693	0.000696303	0.0875495	2.59979	2.95323	72.1758
BMD	sub-01	train	0.00335432	0.000958354	0.0873303	2.57295	2.97083	66.7951
BMD	sub-01	train	0.00318386	0.000527585	0.0815549	2.59767	2.96084	69.7886
BMD	sub-01	train	0.00286174	0.00101932	0.0899281	2.54335	3.11491	72.1458
BMD	sub-01	train	0.00306858	0.00103726	0.102431	2.53325	3.12128	70.4222
BMD	sub-01	train	0.0029295	0.000609578	0.0955372	2.52885	3.13009	71.9154
BMD	sub-01	train	0.00272202	0.000587373	0.103703	2.51207	3.14179	72.2797
BMD	sub-01	train	0.00225179	0.000559958	0.0885371	2.5041	3.14415	77.1789
BMD	sub-01	train	0.00246835	0.00095822	0.0671746	2.49947	3.1504	73.2379
BMD	sub-01	train	0.00260353	0.000643856	0.0984879	2.52917	3.13062	73.8752
BMD	sub-01	train	0.00253284	0.000784051	0.101013	2.52918	3.13483	75.6509
BMD	sub-01	train	0.00245111	0.000755678	0.096488	2.51358	3.14217	75.4794
BMD	sub-01	train	0.00275339	0.00390377	0.103062	2.51266	3.14481	71.8005
BMD	sub-01	test	0.00374766	0.000819135	0.122747	2.59947	3.01506	64.2706
BMD	sub-01	test	0.00314539	0.00157442	0.0957007	2.58456	2.99247	67.3591
BMD	sub-01	test	0.00342715	0.00112496	0.1158	2.57825	3.00075	64.5139
BMD	sub-01	test	0.00245301	0.000442547	0.0740551	2.65815	2.82949	72.2345
BMD	sub-01	test	0.0026308	0.000732434	0.0975026	2.67834	2.77752	72.6467
BMD	sub-01	test	0.00230289	0.000492322	0.0858553	2.72454	2.75378	75.6188
BMD	sub-01	test	0.0026679	0.000498684	0.0694027	2.56073	3.00075	71.3707
BMD	sub-01	test	0.00307563	0.00066221	0.0910899	2.58508	2.95632	68.6019
BMD	sub-01	test	0.00353633	0.000449625	0.0975167	2.60964	2.94629	67.8618
BMD	sub-01	test	0.0026555	0.000611835	0.100958	2.52447	3.13239	74.179
BMD	sub-01	test	0.00269342	0.000749139	0.102404	2.52773	3.13551	72.5314
BMD	sub-01	test	0.00292421	0.000747283	0.100962	2.51729	3.14228	71.6798
BMD	sub-02	train	0.00269267	0.00161113	0.132329	2.79074	2.64263	64.0253
BMD	sub-02	train	0.00231424	0.00133798	0.128472	2.83883	2.58992	66.5967
BMD	sub-02	train	0.00202092	0.00208363	0.145444	2.79124	2.63147	69.9171
BMD	sub-02	train	0.00210977	0.00151072	0.141608	2.82135	2.60697	70.6678
BMD	sub-02	train	0.00158671	0.000956751	0.135297	2.81533	2.62539	77.2078
BMD	sub-02	train	0.00298095	0.00157297	0.131864	2.83684	2.61044	61.4539
BMD	sub-02	train	0.00443917	0.000641261	0.143673	2.81704	2.63029	55.3705
BMD	sub-02	train	0.00354304	0.00592775	0.135707	2.79444	2.6594	61.2125
BMD	sub-02	train	0.00187787	0.00144168	0.125382	2.78338	2.66442	74.6053
BMD	sub-02	train	0.00287284	0.000613713	0.138396	2.75201	2.69671	66.8927
BMD	sub-02	train	0.00184899	0.00117861	0.133255	2.76444	2.74771	74.8799
BMD	sub-02	train	0.00194961	0.00107167	0.141593	2.77522	2.70602	73.5159
BMD	sub-02	train	0.00407116	0.00459059	0.146742	2.78193	2.73524	58.2179
BMD	sub-02	train	0.00334043	0.00337237	0.146008	2.78482	2.72325	62.0331
BMD	sub-02	train	0.00327163	0.00132273	0.137239	2.75909	2.74616	63.4346
BMD	sub-02	train	0.00191299	0.00142847	0.143958	2.73648	2.74884	74.6752
BMD	sub-02	train	0.00185462	0.000444615	0.129312	2.78926	2.69161	72.5952
BMD	sub-02	train	0.00186148	0.000502479	0.135124	2.71496	2.77967	73.9217
BMD	sub-02	train	0.00228485	0.00109399	0.127826	2.77371	2.74989	71.4339
BMD	sub-02	train	0.0017897	0.000892311	0.130817	2.77816	2.7174	75.3854
BMD	sub-02	train	0.00589155	0.00587017	0.138078	2.91193	2.56474	46.6609
BMD	sub-02	train	0.00293346	0.000938487	0.142542	2.86908	2.5886	64.5846
BMD	sub-02	train	0.00244682	0.00117236	0.140896	2.84003	2.58771	67.227
BMD	sub-02	train	0.00197916	0.000922857	0.140584	2.86494	2.58596	72.1965
BMD	sub-02	train	0.00278001	0.00401672	0.121349	2.86053	2.61201	68.5788
BMD	sub-02	train	0.00254783	0.00186134	0.149655	2.78104	2.62818	66.3808
BMD	sub-02	train	0.00198223	0.000807712	0.128362	2.82981	2.61514	73.9918
BMD	sub-02	train	0.00394629	0.00295269	0.152455	2.87016	2.58817	57.0046
BMD	sub-02	train	0.00347305	0.00154429	0.129321	2.86614	2.59541	62.6764
BMD	sub-02	train	0.00266594	0.00170849	0.131486	2.87283	2.59704	68.629
BMD	sub-02	train	0.00247979	0.00292563	0.124581	2.76296	2.73283	68.0193
BMD	sub-02	train	0.0027716	0.00174749	0.121518	2.7742	2.69501	64.8094
BMD	sub-02	train	0.00613096	0.00190878	0.138576	2.82564	2.68705	47.5688
BMD	sub-02	train	0.00241033	0.00076063	0.111682	2.76196	2.74664	71.3543
BMD	sub-02	train	0.00224126	0.000638824	0.117274	2.78468	2.74162	70.2618
BMD	sub-02	train	0.00313341	0.00219345	0.114582	2.74458	2.76609	63.4194
BMD	sub-02	train	0.00435406	0.00078563	0.118455	2.79354	2.72128	58.6799
BMD	sub-02	train	0.00520093	0.000608101	0.128655	2.79883	2.70641	55.4773
BMD	sub-02	train	0.00311576	0.00135038	0.118295	2.76759	2.73659	65.1846
BMD	sub-02	train	0.00274269	0.000872436	0.104711	2.77767	2.73355	67.1109
BMD	sub-02	test	0.00234943	0.00176386	0.129454	2.79513	2.63741	69.0016
BMD	sub-02	test	0.00191737	0.000938545	0.134567	2.81065	2.62059	71.2959
BMD	sub-02	test	0.00325359	0.000889925	0.148885	2.80914	2.63739	61.7428
BMD	sub-02	test	0.00165436	0.00132285	0.130127	2.78842	2.69587	76.0214
BMD	sub-02	test	0.00239512	0.000586517	0.129113	2.77363	2.75566	68.1402
BMD	sub-02	test	0.00253804	0.00194511	0.144974	2.78657	2.74508	68.2613
BMD	sub-02	test	0.00303988	0.00160577	0.160507	2.80106	2.62823	62.9607
BMD	sub-02	test	0.00266684	0.000638619	0.13978	2.87059	2.58276	66.4068
BMD	sub-02	test	0.0044314	0.000986306	0.13853	2.84086	2.58109	55.5198
BMD	sub-02	test	0.00278492	0.00122511	0.11664	2.7862	2.70785	66.5638
BMD	sub-02	test	0.00629998	0.00220646	0.146402	2.80972	2.68141	46.4426
BMD	sub-02	test	0.00447114	0.00243489	0.125244	2.79016	2.7347	57.4799
BMD	sub-03	train	0.00181789	0.000445949	0.0752064	2.63369	2.83606	78.9405
BMD	sub-03	train	0.00232922	0.000598354	0.0661077	2.59081	2.89516	74.5921
BMD	sub-03	train	0.00220657	0.000708613	0.0553291	2.58953	2.89649	76.8738
BMD	sub-03	train	0.00219088	0.000447722	0.0685929	2.59386	2.90424	76.8929
BMD	sub-03	train	0.00202605	0.000511646	0.0645505	2.61222	2.88814	79.4328
BMD	sub-03	train	0.00233249	0.00035654	0.0726036	2.60709	2.88515	74.3044
BMD	sub-03	train	0.0021379	0.00102578	0.0756554	2.64055	2.83408	76.2351
BMD	sub-03	train	0.00203406	0.000707815	0.070407	2.63028	2.85212	78.3756
BMD	sub-03	train	0.00262461	0.0010634	0.102821	2.65301	2.83371	73.0306
BMD	sub-03	train	0.00165876	0.000561891	0.0781468	2.63838	2.83276	82.184
BMD	sub-03	train	0.00255101	0.000547089	0.0648177	2.56334	2.98111	71.9988
BMD	sub-03	train	0.00200452	0.000499578	0.0638951	2.57232	2.99551	80.0321
BMD	sub-03	train	0.00232506	0.000598776	0.0678526	2.55715	3.024	74.8208
BMD	sub-03	train	0.00330618	0.0014665	0.085033	2.55361	3.03472	70.6126
BMD	sub-03	train	0.00242454	0.000480549	0.0721019	2.56384	2.96874	74.1716
BMD	sub-03	train	0.00182885	0.000591144	0.0615649	2.57139	2.98672	81.0275
BMD	sub-03	train	0.00332678	0.00077097	0.0792173	2.57633	2.99286	65.6516
BMD	sub-03	train	0.00228995	0.000588354	0.0689418	2.52517	3.07055	74.7649
BMD	sub-03	train	0.00209451	0.000553782	0.0623987	2.53389	3.05681	78.7249
BMD	sub-03	train	0.00221913	0.000643193	0.0668154	2.53482	3.05251	75.9097
BMD	sub-03	train	0.00238919	0.000484599	0.0718079	2.6342	2.8244	74.0867
BMD	sub-03	train	0.002374	0.000550886	0.0759377	2.6433	2.81426	73.1362
BMD	sub-03	train	0.00233114	0.00056937	0.0694998	2.62562	2.84104	73.2374
BMD	sub-03	train	0.00348206	0.00145747	0.127444	2.6604	2.79799	65.0705
BMD	sub-03	train	0.00195696	0.000498692	0.0924818	2.67084	2.78099	78.1053
BMD	sub-03	train	0.00230857	0.000636076	0.0875175	2.65026	2.80879	74.0704
BMD	sub-03	train	0.00315207	0.000812227	0.097575	2.65054	2.79563	66.8654
BMD	sub-03	train	0.00232086	0.000410253	0.0907538	2.71104	2.76698	74.5133
BMD	sub-03	train	0.00221977	0.00051563	0.092819	2.68891	2.77034	75.0759
BMD	sub-03	train	0.0020552	0.000381055	0.0817606	2.70453	2.76532	76.3108
BMD	sub-03	train	0.00242519	0.000974706	0.0932722	2.72232	2.76019	73.5743
BMD	sub-03	train	0.00241257	0.000674684	0.102788	2.70637	2.7624	73.9388
BMD	sub-03	train	0.00237643	0.000404768	0.0770966	2.65396	2.83171	74.4843
BMD	sub-03	train	0.00278356	0.000453782	0.0768941	2.66194	2.82077	71.2047
BMD	sub-03	train	0.00235741	0.000702689	0.0850129	2.68235	2.79703	78.0476
BMD	sub-03	train	0.00292152	0.000824937	0.0918933	2.69292	2.80002	71.7161
BMD	sub-03	train	0.00272853	0.00104176	0.0880554	2.68456	2.78397	73.3967
BMD	sub-03	train	0.00290773	0.00138706	0.0934249	2.7023	2.77382	72.9088
BMD	sub-03	train	0.00443216	0.00312832	0.113292	2.73156	2.76257	64.0592
BMD	sub-03	train	0.00223108	0.000504118	0.0875945	2.71802	2.74996	74.2538
BMD	sub-03	test	0.00209729	0.000525468	0.0618006	2.58911	2.90794	77.0144
BMD	sub-03	test	0.00277811	0.00127603	0.0657956	2.61911	2.87822	71.5039
BMD	sub-03	test	0.00367569	0.000394515	0.103276	2.60545	2.89473	66.1076
BMD	sub-03	test	0.00242067	0.000910637	0.0639478	2.56004	2.99014	73.4885
BMD	sub-03	test	0.00234624	0.000539326	0.0696773	2.5494	3.04417	75.5399
BMD	sub-03	test	0.00364006	0.00550416	0.0858479	2.52895	3.06037	67.7049
BMD	sub-03	test	0.00183193	0.000394925	0.0915944	2.66252	2.78323	80.1008
BMD	sub-03	test	0.0019545	0.000440672	0.082497	2.70416	2.76247	79.823
BMD	sub-03	test	0.00228994	0.000443769	0.0678491	2.62694	2.8381	74.8959
BMD	sub-03	test	0.00201468	0.0004297	0.0805857	2.72021	2.74636	79.0636
BMD	sub-03	test	0.0024377	0.000488052	0.0800329	2.68441	2.80414	76.429
BMD	sub-03	test	0.00225981	0.000477015	0.0812007	2.66984	2.82533	74.1638
BMD	sub-04	train	0.00258246	0.00114685	0.108498	2.60027	2.98717	67.9488
BMD	sub-04	train	0.0025983	0.000606356	0.102793	2.57622	3.02745	67.7149
BMD	sub-04	train	0.00224229	0.000708571	0.101535	2.61039	3.00791	71.5945
BMD	sub-04	train	0.00260252	0.00101576	0.0930996	2.53907	3.11072	70.1162
BMD	sub-04	train	0.00278281	0.000649325	0.0952176	2.5366	3.12863	66.2702
BMD	sub-04	train	0.00258076	0.000358776	0.090985	2.51293	3.14736	69.6999
BMD	sub-04	train	0.00307795	0.000671429	0.106536	2.58651	3.03787	62.8872
BMD	sub-04	train	0.00292149	0.00070437	0.105664	2.57783	3.0498	64.8859
BMD	sub-04	train	0.00255279	0.00107494	0.0990429	2.54259	3.06576	70.602
BMD	sub-04	train	0.00254107	0.000955084	0.0986039	2.54108	3.0781	69.0165
BMD	sub-04	train	0.00265394	0.000597627	0.110545	2.55536	3.0795	67.9976
BMD	sub-04	train	0.00322415	0.0011235	0.129934	2.56503	3.05208	63.938
BMD	sub-04	train	0.0025767	0.000646203	0.116029	2.54507	3.09053	68.9702
BMD	sub-04	train	0.00270097	0.00069458	0.111143	2.53815	3.07936	68.8289
BMD	sub-04	train	0.00258843	0.00127303	0.114672	2.51335	3.14235	69.6836
BMD	sub-04	train	0.00240323	0.000647975	0.113034	2.49568	3.13649	71.3419
BMD	sub-04	train	0.00292653	0.000534979	0.10442	2.49298	3.14904	66.1402
BMD	sub-04	train	0.00249709	0.000731681	0.113968	2.49194	3.15957	71.6693
BMD	sub-04	train	0.00321328	0.000788992	0.0855612	2.48638	3.19558	65.5221
BMD	sub-04	train	0.00414578	0.00114891	0.115485	2.5782	3.02279	58.1716
BMD	sub-04	train	0.00194918	0.000718432	0.100932	2.52664	3.09817	74.0596
BMD	sub-04	train	0.00188186	0.000726471	0.101611	2.54053	3.09388	75.4462
BMD	sub-04	train	0.00256198	0.000551008	0.114627	2.51504	3.14773	68.7795
BMD	sub-04	train	0.0027686	0.000543529	0.10375	2.51171	3.16732	66.0433
BMD	sub-04	train	0.00224312	0.000546878	0.107255	2.49387	3.17956	71.4278
BMD	sub-04	train	0.00204029	0.000787101	0.0963334	2.5505	3.09513	73.0114
BMD	sub-04	train	0.00221215	0.000503165	0.0981336	2.51812	3.10128	71.9139
BMD	sub-04	train	0.00224661	0.00138349	0.110206	2.52431	3.1104	71.5097
BMD	sub-04	train	0.00208162	0.00123992	0.0983289	2.51498	3.11362	72.9067
BMD	sub-04	train	0.00274109	0.000493908	0.105855	2.51303	3.12403	65.8654
BMD	sub-04	train	0.00230188	0.000895992	0.10391	2.5552	3.02787	71.607
BMD	sub-04	train	0.00241172	0.000553207	0.102935	2.53461	3.041	71.7084
BMD	sub-04	train	0.00244949	0.000786723	0.104379	2.52826	3.05707	70.568
BMD	sub-04	train	0.00281795	0.000578319	0.116259	2.52091	3.0723	66.7349
BMD	sub-04	train	0.00298056	0.00069962	0.109094	2.50869	3.10773	65.7244
BMD	sub-04	train	0.00256149	0.000399622	0.104971	2.50847	3.13575	68.7828
BMD	sub-04	train	0.00340749	0.000573376	0.105805	2.57989	2.97823	62.999
BMD	sub-04	train	0.00360088	0.000573418	0.100916	2.50794	3.14564	59.5798
BMD	sub-04	train	0.00204427	0.000787542	0.107472	2.56314	3.01531	75.1075
BMD	sub-04	train	0.00221558	0.00165013	0.105067	2.59069	2.9805	72.0441
BMD	sub-04	test	0.00402171	0.000472846	0.110525	2.5477	3.1055	58.4369
BMD	sub-04	test	0.00230175	0.000900599	0.110106	2.59675	3.0182	72.1362
BMD	sub-04	test	0.00447415	0.00504551	0.0873953	2.45765	3.18208	56.0004
BMD	sub-04	test	0.0020465	0.00054306	0.0990137	2.54564	3.11322	74.9992
BMD	sub-04	test	0.00207307	0.000429738	0.105595	2.57142	3.04978	73.2633
BMD	sub-04	test	0.00265733	0.00037633	0.103099	2.50467	3.17329	68.4905
BMD	sub-04	test	0.00236892	0.000655037	0.101328	2.48575	3.18022	69.8262
BMD	sub-04	test	0.00273209	0.00059041	0.119791	2.51713	3.15272	68.4956
BMD	sub-04	test	0.0023441	0.00291362	0.101913	2.5267	3.10036	69.9781
BMD	sub-04	test	0.00215747	0.000646791	0.099854	2.49957	3.13651	74.0534
BMD	sub-04	test	0.00313205	0.00152854	0.12299	2.57403	2.9793	63.3091
BMD	sub-04	test	0.0022833	0.000495768	0.100776	2.51667	3.09484	71.3533
BMD	sub-05	train	0.00314045	0.00175424	0.0805044	2.84668	2.39808	64.4825
BMD	sub-05	train	0.00361259	0.0007473	0.101054	2.807	2.42282	63.3974
BMD	sub-05	train	0.00418184	0.00192775	0.102368	2.81054	2.42511	58.4367
BMD	sub-05	train	0.00339165	0.00106371	0.151466	2.77345	2.47824	61.3126
BMD	sub-05	train	0.00313955	0.00127126	0.111764	2.78916	2.48745	62.3015
BMD	sub-05	train	0.00355218	0.000908824	0.149074	2.78385	2.44236	61.212
BMD	sub-05	train	0.00417538	0.000720886	0.0889634	2.81313	2.4064	61.3465
BMD	sub-05	train	0.00524673	0.00443029	0.0828248	2.79963	2.53936	50.4938
BMD	sub-05	train	0.00307749	0.00344657	0.0885016	2.82861	2.48812	63.2622
BMD	sub-05	train	0.00340666	0.000854748	0.106869	2.83304	2.50142	61.9561
BMD	sub-05	train	0.00367842	0.000455336	0.0919587	2.72349	2.72413	65.31
BMD	sub-05	train	0.00371438	0.000582996	0.0831695	2.74857	2.73676	69.6166
BMD	sub-05	train	0.00342081	0.000664202	0.0833317	2.71998	2.73869	69.2599
BMD	sub-05	train	0.00301214	0.00109013	0.0747295	2.73246	2.72443	69.8613
BMD	sub-05	train	0.00355106	0.00118269	0.0834265	2.71401	2.73666	65.1008
BMD	sub-05	train	0.00328847	0.000929662	0.0967121	2.70334	2.72205	62.6503
BMD	sub-05	train	0.0039384	0.00147723	0.0845407	2.72533	2.71997	64.0121
BMD	sub-05	train	0.00278681	0.00140437	0.0846489	2.72819	2.67978	68.6485
BMD	sub-05	train	0.00325542	0.00085437	0.106115	2.7187	2.68619	63.4646
BMD	sub-05	train	0.00336942	0.000702447	0.0941552	2.7558	2.68386	66.9791
BMD	sub-05	train	0.00299434	0.000743277	0.102517	2.78457	2.66459	67.3342
BMD	sub-05	train	0.0031336	0.000653992	0.0831469	2.73674	2.69832	67.588
BMD	sub-05	train	0.00347933	0.000883403	0.0891896	2.74297	2.6937	67.5265
BMD	sub-05	train	0.00386624	0.000487101	0.0965174	2.72371	2.67692	64.8035
BMD	sub-05	train	0.00331533	0.00100356	0.101743	2.78587	2.66123	68.7593
BMD	sub-05	train	0.00319432	0.000642311	0.0895603	2.78938	2.6646	69.3063
BMD	sub-05	train	0.00352031	0.000673908	0.0871075	2.78767	2.66808	65.8824
BMD	sub-05	train	0.00345327	0.000767605	0.0842506	2.77121	2.68321	66.9822
BMD	sub-05	train	0.00335961	0.000740336	0.102748	2.76483	2.68995	66.3741
BMD	sub-05	train	0.0027623	0.000710294	0.0941489	2.79172	2.65982	69.5764
BMD	sub-05	train	0.0029203	0.000571891	0.0790232	2.76521	2.65864	69.782
BMD	sub-05	train	0.00312091	0.000428866	0.0856811	2.79496	2.64348	69.6471
BMD	sub-05	train	0.00326696	0.000410126	0.0858455	2.78155	2.64583	67.521
BMD	sub-05	train	0.00271353	0.00117599	0.0821882	2.79097	2.63146	69.6883
BMD	sub-05	train	0.00293656	0.000448734	0.0796479	2.7851	2.64624	69.4811
BMD	sub-05	train	0.00294249	0.000639202	0.0919143	2.77494	2.6397	69.5856
BMD	sub-05	train	0.00352354	0.000778866	0.0781156	2.75225	2.64793	65.6006
BMD	sub-05	train	0.00304952	0.000556092	0.0852479	2.78201	2.6441	70.392
BMD	sub-05	train	0.00317121	0.00106641	0.0773956	2.75547	2.64804	67.5606
BMD	sub-05	train	0.00315457	0.00108248	0.0902503	2.75462	2.65174	68.8442
BMD	sub-05	test	0.00453788	0.00141127	0.129277	2.81091	2.47732	56.2384
BMD	sub-05	test	0.00437937	0.00165399	0.119728	2.80295	2.42514	58.9747
BMD	sub-05	test	0.0030336	0.000881011	0.112037	2.80252	2.46464	65.9112
BMD	sub-05	test	0.00367368	0.00145284	0.0924505	2.71802	2.73465	64.419
BMD	sub-05	test	0.00311209	0.000661381	0.0831781	2.7129	2.73111	70.6502
BMD	sub-05	test	0.00372754	0.000553881	0.0745335	2.74051	2.72316	67.7761
BMD	sub-05	test	0.00213122	0.000483769	0.0974343	2.79339	2.65833	70.8979
BMD	sub-05	test	0.00367707	0.000308769	0.101443	2.78927	2.66488	65.7523
BMD	sub-05	test	0.00406484	0.000664552	0.0893769	2.77849	2.69024	59.8904
BMD	sub-05	test	0.00313552	0.000813806	0.0871633	2.7457	2.66009	67.0228
BMD	sub-05	test	0.00343024	0.0016134	0.0864631	2.74148	2.65358	64.85
BMD	sub-05	test	0.00313876	0.00125127	0.0846526	2.77544	2.63509	67.7162
BMD	sub-06	train	0.00249295	0.000668511	0.0993786	2.5637	3.02059	73.5953
BMD	sub-06	train	0.00344223	0.000754492	0.106366	2.57514	3.01507	64.3062
BMD	sub-06	train	0.0032805	0.000501055	0.101697	2.57334	3.00819	64.9942
BMD	sub-06	train	0.00301862	0.000625781	0.103563	2.58251	2.99975	70.1801
BMD	sub-06	train	0.0033282	0.00151578	0.101003	2.54235	3.04491	64.4577
BMD	sub-06	train	0.00297893	0.000832246	0.112129	2.54432	3.04582	66.7332
BMD	sub-06	train	0.00249057	0.000855232	0.0992515	2.56567	3.02968	73.252
BMD	sub-06	train	0.00447446	0.000852839	0.118549	2.58431	2.99347	60.5982
BMD	sub-06	train	0.00332207	0.000375781	0.097701	2.594	2.98107	63.8665
BMD	sub-06	train	0.00239653	0.000603333	0.113004	2.57001	3.00088	73.6139
BMD	sub-06	train	0.00403868	0.00303232	0.154707	2.53272	2.9535	57.9184
BMD	sub-06	train	0.00296533	0.000449064	0.151316	2.58447	2.90941	65.4693
BMD	sub-06	train	0.0033552	0.00279765	0.14561	2.52884	2.94382	61.0396
BMD	sub-06	train	0.00430463	0.00102534	0.174669	2.61931	2.83922	56.3936
BMD	sub-06	train	0.00493004	0.00234936	0.169758	2.59454	2.84187	53.7207
BMD	sub-06	train	0.00258307	0.00100693	0.115818	2.5967	2.84158	70.362
BMD	sub-06	train	0.0030602	0.000904496	0.133079	2.59554	2.86962	68.1623
BMD	sub-06	train	0.00376685	0.00283636	0.165834	2.56956	2.8677	60.1954
BMD	sub-06	train	0.00608419	0.000948861	0.162222	2.62809	2.83605	50.2563
BMD	sub-06	train	0.00525676	0.000917384	0.14624	2.62842	2.8188	52.3811
BMD	sub-06	train	0.00553258	0.00151723	0.127863	2.65455	2.83328	51.6283
BMD	sub-06	train	0.0043563	0.000533291	0.103813	2.65276	2.8699	59.7306
BMD	sub-06	train	0.00368202	0.000639748	0.131425	2.61699	2.89162	61.7658
BMD	sub-06	train	0.00256408	0.00137126	0.117608	2.64944	2.84869	71.4261
BMD	sub-06	train	0.00294555	0.000614496	0.122898	2.65952	2.85829	67.2813
BMD	sub-06	train	0.00273512	0.00172139	0.128477	2.64451	2.86343	70.6043
BMD	sub-06	train	0.0032326	0.000988481	0.120028	2.63353	2.85593	65.3157
BMD	sub-06	train	0.00280258	0.00223265	0.114245	2.66641	2.83664	67.2201
BMD	sub-06	train	0.0028821	0.0010954	0.104409	2.6651	2.82456	67.7628
BMD	sub-06	train	0.00452704	0.000877563	0.115948	2.66886	2.81278	59.2889
BMD	sub-06	train	0.00415135	0.00531521	0.11459	2.58459	2.98981	59.0398
BMD	sub-06	train	0.00342211	0.000700042	0.119971	2.55713	3.01592	66.3774
BMD	sub-06	train	0.0038572	0.00156481	0.131615	2.55454	3.01512	63.5885
BMD	sub-06	train	0.00383246	0.000785966	0.143056	2.55897	3.0254	62.6621
BMD	sub-06	train	0.00276055	0.000496525	0.112798	2.52923	3.05412	69.4223
BMD	sub-06	train	0.00449737	0.00202613	0.128719	2.51885	3.06454	59.425
BMD	sub-06	train	0.00483683	0.00132563	0.11656	2.53565	3.06219	56.0386
BMD	sub-06	train	0.00274686	0.000567815	0.105838	2.51094	3.08217	71.1408
BMD	sub-06	train	0.00303097	0.00104895	0.124657	2.55383	3.01915	70.4611
BMD	sub-06	train	0.00424306	0.00149143	0.13481	2.56495	2.99126	60.3909
BMD	sub-06	test	0.00359116	0.00089588	0.103277	2.54965	3.04398	61.1253
BMD	sub-06	test	0.00202037	0.000475655	0.101551	2.56809	2.99924	78.0849
BMD	sub-06	test	0.00287346	0.00167326	0.117378	2.56284	2.99414	67.4802
BMD	sub-06	test	0.00396647	0.00170421	0.160603	2.54706	2.91981	60.1304
BMD	sub-06	test	0.00447407	0.000333523	0.108897	2.60457	2.87691	57.5609
BMD	sub-06	test	0.0029824	0.000528165	0.147034	2.58432	2.86937	67.4627
BMD	sub-06	test	0.00390029	0.00118933	0.115076	2.6503	2.8446	61.5435
BMD	sub-06	test	0.00351642	0.00192738	0.114329	2.65936	2.84867	63.5988
BMD	sub-06	test	0.00345915	0.00231684	0.101707	2.65495	2.82661	61.2444
BMD	sub-06	test	0.00317764	0.000752425	0.125053	2.53417	3.03713	70.2773
BMD	sub-06	test	0.00431224	0.000522537	0.12748	2.57336	3.01166	60.3467
BMD	sub-06	test	0.00509125	0.00144513	0.120976	2.53003	3.0573	55.1721
BMD	sub-07	train	0.00303728	0.00283979	0.137598	2.84471	1.99841	62.6412
BMD	sub-07	train	0.00315981	0.00150806	0.16765	2.81076	2.00393	59.9518
BMD	sub-07	train	0.00353286	0.00184848	0.120187	2.84943	2.00925	57.9612
BMD	sub-07	train	0.00324202	0.00155785	0.10479	2.77795	2.07902	61.3926
BMD	sub-07	train	0.00473762	0.00859483	0.0950977	2.82503	2.06164	51.0316
BMD	sub-07	train	0.00467023	0.00150265	0.0914601	2.77235	2.07034	52.769
BMD	sub-07	train	0.00455361	0.00125697	0.14117	2.82543	2.02848	54.8654
BMD	sub-07	train	0.00385159	0.00249366	0.132532	2.83785	2.02612	58.0778
BMD	sub-07	train	0.00334419	0.00223405	0.11131	2.81778	2.05873	59.7131
BMD	sub-07	train	0.00455897	0.00248641	0.120774	2.8459	2.03581	49.6482
BMD	sub-07	train	0.00960004	0.00356353	0.246405	2.76976	2.2057	39.1148
BMD	sub-07	train	0.00651554	0.00319118	0.203927	2.75527	2.21713	48.4191
BMD	sub-07	train	0.00556341	0.00235717	0.160028	2.76099	2.1923	54.1536
BMD	sub-07	train	0.00722574	0.00140751	0.203469	2.77304	2.20948	46.7787
BMD	sub-07	train	0.00938255	0.00318697	0.223038	2.7844	2.22308	40.5436
BMD	sub-07	train	0.00885188	0.00233697	0.260828	2.77342	2.21827	41.3435
BMD	sub-07	train	0.0103407	0.00135357	0.22638	2.78028	2.22015	36.4067
BMD	sub-07	train	0.0070879	0.00279206	0.166733	2.79286	2.1904	45.8859
BMD	sub-07	train	0.0055991	0.00188937	0.165137	2.79413	2.20125	52.5114
BMD	sub-07	train	0.00618487	0.00282744	0.17622	2.79738	2.18431	48.8567
BMD	sub-07	train	0.0047711	0.00338624	0.136905	2.89172	1.96063	51.9054
BMD	sub-07	train	0.00605853	0.00147924	0.157805	2.80936	1.97844	48.5418
BMD	sub-07	train	0.0047476	0.00200224	0.150851	2.8677	1.97859	55.078
BMD	sub-07	train	0.00590232	0.0020119	0.125618	2.80943	2.03867	55.4508
BMD	sub-07	train	0.00808106	0.00123866	0.133311	2.83748	2.04325	43.7091
BMD	sub-07	train	0.00496704	0.00129983	0.105326	2.82322	2.04937	57.2275
BMD	sub-07	train	0.00486028	0.00393929	0.147886	2.85123	1.99346	54.6506
BMD	sub-07	train	0.00556388	0.00166869	0.136939	2.82079	2.00848	55.6357
BMD	sub-07	train	0.00641679	0.00236295	0.144823	2.81734	2.0232	51.8463
BMD	sub-07	train	0.00644608	0.00131113	0.150618	2.82023	2.03521	50.3654
BMD	sub-07	train	0.0058525	0.00179177	0.120332	2.93186	1.87514	49.032
BMD	sub-07	train	0.00588522	0.00100941	0.124412	2.92458	1.90376	52.2322
BMD	sub-07	train	0.00421505	0.00148662	0.12633	2.88996	1.89231	57.0495
BMD	sub-07	train	0.00438206	0.00139616	0.106847	2.89964	1.90832	56.411
BMD	sub-07	train	0.00482334	0.00140295	0.115329	2.92499	1.92326	54.8632
BMD	sub-07	train	0.00322057	0.0011784	0.0813299	2.88535	1.93138	62.3024
BMD	sub-07	train	0.00450067	0.00107903	0.110255	2.87599	1.9427	58.8839
BMD	sub-07	train	0.00528175	0.00237613	0.143933	2.87375	1.95471	54.0744
BMD	sub-07	train	0.00556327	0.00137239	0.126931	2.87434	1.95969	54.6315
BMD	sub-07	train	0.00530538	0.00255177	0.128803	2.86535	1.95599	52.931
BMD	sub-07	test	0.00539412	0.00178007	0.136552	2.8457	2.03838	51.0088
BMD	sub-07	test	0.00284967	0.00165427	0.121166	2.85871	1.99422	63.0611
BMD	sub-07	test	0.00334903	0.00114704	0.161153	2.85596	1.99993	58.7969
BMD	sub-07	test	0.00892452	0.00255478	0.24728	2.75142	2.21602	41.4849
BMD	sub-07	test	0.00596953	0.00164537	0.155515	2.75291	2.19795	49.8483
BMD	sub-07	test	0.00543346	0.00114483	0.165353	2.75498	2.21736	53.0345
BMD	sub-07	test	0.0064235	0.00319521	0.117585	2.80174	2.02833	52.4595
BMD	sub-07	test	0.00679095	0.00266119	0.170318	2.81938	2.01436	50.691
BMD	sub-07	test	0.00540059	0.00216582	0.115679	2.81897	2.00041	56.896
BMD	sub-07	test	0.00476613	0.00143034	0.132645	2.92008	1.9333	54.8154
BMD	sub-07	test	0.00583324	0.00262922	0.112398	2.95853	1.87107	49.4283
BMD	sub-07	test	0.00459314	0.00148451	0.114159	2.90668	1.88788	56.0478
BMD	sub-08	train	0.004453	0.00138508	0.143536	2.84771	2.29977	56.5858
BMD	sub-08	train	0.00459504	0.00679013	0.144445	2.85627	2.28352	55.409
BMD	sub-08	train	0.00469247	0.00157542	0.163589	2.8843	2.27338	55.9679
BMD	sub-08	train	0.00617083	0.00199966	0.15848	2.85398	2.28732	51.2148
BMD	sub-08	train	0.00650655	0.00406627	0.1862	2.81789	2.26324	47.5471
BMD	sub-08	train	0.00401843	0.00398025	0.133209	2.85642	2.28606	59.0902
BMD	sub-08	train	0.00412566	0.00306084	0.145668	2.85851	2.28706	57.0392
BMD	sub-08	train	0.00299984	0.00232792	0.116135	2.8367	2.29851	65.3693
BMD	sub-08	train	0.00333385	0.00142084	0.139083	2.82867	2.31059	63.0669
BMD	sub-08	train	0.00287246	0.0016005	0.12902	2.82772	2.301	65.072
BMD	sub-08	train	0.00427081	0.0025034	0.106838	2.90711	2.10617	58.5878
BMD	sub-08	train	0.00339617	0.00331869	0.101644	2.93241	2.07231	61.8249
BMD	sub-08	train	0.00643877	0.00450185	0.189187	2.88429	2.10645	46.2598
BMD	sub-08	train	0.00345856	0.00234592	0.102257	2.93376	2.07764	62.675
BMD	sub-08	train	0.00404269	0.0030276	0.109646	2.93893	2.07367	60.589
BMD	sub-08	train	0.0044472	0.00275773	0.117181	2.93391	2.08272	58.6189
BMD	sub-08	train	0.00294118	0.00200008	0.0895399	2.92853	2.0714	67.7454
BMD	sub-08	train	0.00270971	0.00208291	0.0961972	2.95077	2.08287	69.7064
BMD	sub-08	train	0.00372678	0.00171519	0.0978541	2.93969	2.0714	65.936
BMD	sub-08	train	0.00322584	0.000629451	0.0947205	2.94105	2.08369	66.1321
BMD	sub-08	train	0.0028668	0.00122549	0.116052	2.89256	2.11709	65.0544
BMD	sub-08	train	0.00476949	0.00598866	0.13244	2.92007	2.11545	55.6612
BMD	sub-08	train	0.00359618	0.00570688	0.137341	2.93481	2.09004	58.3411
BMD	sub-08	train	0.00466986	0.00730004	0.151565	2.92364	2.08925	55.1772
BMD	sub-08	train	0.00773696	0.0187963	0.170844	2.92856	2.07925	44.3946
BMD	sub-08	train	0.00311422	0.00186782	0.115993	2.95956	2.04654	65.4086
BMD	sub-08	train	0.00338021	0.00427692	0.112106	2.95633	2.04956	61.8395
BMD	sub-08	train	0.00362193	0.0024511	0.129605	2.95118	2.05339	62.3384
BMD	sub-08	train	0.00281787	0.000694788	0.0982916	2.95274	2.0584	67.5745
BMD	sub-08	train	0.00587037	0.00664613	0.146725	2.91028	2.12349	51.4817
BMD	sub-08	train	0.00454117	0.00301429	0.131009	2.8704	2.23542	55.3296
BMD	sub-08	train	0.00452278	0.00203219	0.143532	2.85732	2.22988	60.126
BMD	sub-08	train	0.00398387	0.000649536	0.128734	2.8737	2.23526	62.7102
BMD	sub-08	train	0.00415323	0.00201193	0.127389	2.87224	2.18964	58.3539
BMD	sub-08	train	0.00345553	0.00276283	0.13075	2.85612	2.22784	62.5202
BMD	sub-08	train	0.00322217	0.00210777	0.129263	2.86334	2.23374	64.7493
BMD	sub-08	train	0.00858444	0.00986769	0.177362	2.85244	2.21803	43.7911
BMD	sub-08	train	0.00418973	0.00339646	0.13758	2.87662	2.20851	59.3623
BMD	sub-08	train	0.00362923	0.00319286	0.139724	2.88116	2.20604	60.6874
BMD	sub-08	train	0.00830478	0.00540435	0.179419	2.91166	2.19919	45.4391
BMD	sub-08	test	0.00347644	0.00193545	0.111424	2.85388	2.28928	61.3644
BMD	sub-08	test	0.00490469	0.000841128	0.16354	2.8653	2.27188	54.5264
BMD	sub-08	test	0.00968857	0.00544638	0.208526	2.88277	2.2687	39.9493
BMD	sub-08	test	0.0033199	0.000656903	0.0865039	2.93649	2.07226	65.5205
BMD	sub-08	test	0.00393862	0.00428183	0.107573	2.93877	2.07708	60.9838
BMD	sub-08	test	0.00300754	0.00106302	0.095266	2.95877	2.07978	65.4957
BMD	sub-08	test	0.00425945	0.00280719	0.127762	2.95393	2.05316	57.8553
BMD	sub-08	test	0.00388905	0.00281873	0.120079	2.90422	2.13424	59.1219
BMD	sub-08	test	0.00371716	0.000987313	0.103584	2.93707	2.0638	60.5955
BMD	sub-08	test	0.00401381	0.00344825	0.146788	2.87826	2.20406	58.8461
BMD	sub-08	test	0.00429036	0.00123528	0.124211	2.88008	2.22826	59.4116
BMD	sub-08	test	0.00441827	0.0011453	0.11784	2.88037	2.23784	59.8233
BMD	sub-09	train	0.00364211	0.000826849	0.116443	2.71007	2.64096	64.858
BMD	sub-09	train	0.00207286	0.000614768	0.0807378	2.70753	2.63798	77.0867
BMD	sub-09	train	0.00215642	0.000785696	0.0853533	2.69973	2.63337	75.0732
BMD	sub-09	train	0.00224963	0.00117874	0.089901	2.6958	2.63473	74.1944
BMD	sub-09	train	0.00226116	0.000758445	0.0806917	2.70315	2.64089	74.8312
BMD	sub-09	train	0.00217033	0.000674496	0.0777657	2.71612	2.63342	77.3385
BMD	sub-09	train	0.00343158	0.000880717	0.098673	2.7149	2.64147	64.5337
BMD	sub-09	train	0.00245129	0.00073916	0.0933138	2.70162	2.63731	71.8124
BMD	sub-09	train	0.00224435	0.00116743	0.0791804	2.6901	2.63315	75.0536
BMD	sub-09	train	0.00203601	0.000610295	0.076562	2.68286	2.64494	75.7035
BMD	sub-09	train	0.002305	0.000789789	0.0988238	2.68198	2.66082	72.3207
BMD	sub-09	train	0.00279386	0.000869234	0.103968	2.67564	2.65359	68.0937
BMD	sub-09	train	0.00264376	0.000640253	0.114154	2.68885	2.67185	71.2927
BMD	sub-09	train	0.00292482	0.00208342	0.108605	2.69269	2.67653	68.9076
BMD	sub-09	train	0.00255744	0.00062105	0.107724	2.6784	2.66904	70.8082
BMD	sub-09	train	0.00268738	0.00122076	0.0985903	2.67052	2.65484	66.839
BMD	sub-09	train	0.00486439	0.00187177	0.143386	2.70816	2.66464	58.127
BMD	sub-09	train	0.00265125	0.000671555	0.0928686	2.68183	2.6938	69.7155
BMD	sub-09	train	0.00299967	0.000503067	0.115428	2.69542	2.67681	67.8511
BMD	sub-09	train	0.00335943	0.00091135	0.104305	2.69817	2.68284	65.613
BMD	sub-09	train	0.00271425	0.00123483	0.0912847	2.71658	2.65246	70.0455
BMD	sub-09	train	0.00273654	0.000743882	0.103175	2.72173	2.64904	70.2792
BMD	sub-09	train	0.00289205	0.000750504	0.102928	2.71469	2.65426	69.3043
BMD	sub-09	train	0.00260799	0.00100807	0.0967083	2.69726	2.65793	70.0009
BMD	sub-09	train	0.0036794	0.000936597	0.14562	2.71678	2.65645	61.7655
BMD	sub-09	train	0.00305121	0.000910549	0.114669	2.72394	2.65478	67.5171
BMD	sub-09	train	0.00277823	0.00141633	0.0902579	2.72995	2.6551	70.828
BMD	sub-09	train	0.00256522	0.00254992	0.0937123	2.69229	2.66044	68.4919
BMD	sub-09	train	0.00220837	0.000555738	0.0889618	2.70463	2.65966	74.0312
BMD	sub-09	train	0.00258161	0.000857426	0.0910621	2.69222	2.65648	68.9552
BMD	sub-09	train	0.00246975	0.00162105	0.0989321	2.68881	2.65389	71.1263
BMD	sub-09	train	0.00422673	0.0034395	0.178105	2.70692	2.67072	60.7547
BMD	sub-09	train	0.00459997	0.00190462	0.166866	2.71576	2.67683	57.8281
BMD	sub-09	train	0.0028581	0.000705316	0.0925034	2.69757	2.67503	68.3203
BMD	sub-09	train	0.00256974	0.000830297	0.0999426	2.69172	2.66206	71.5383
BMD	sub-09	train	0.00344929	0.00659269	0.112832	2.68765	2.66137	61.7457
BMD	sub-09	train	0.0025409	0.00115165	0.106844	2.6963	2.65613	72.4666
BMD	sub-09	train	0.0026747	0.00147916	0.0915485	2.68279	2.66874	70.9545
BMD	sub-09	train	0.0027548	0.00219376	0.101818	2.68711	2.65983	69.5317
BMD	sub-09	train	0.00270585	0.000959496	0.0992411	2.69079	2.65753	69.5979
BMD	sub-09	test	0.00227695	0.00087588	0.0846418	2.70311	2.63406	74.0233
BMD	sub-09	test	0.00198986	0.000554831	0.0817769	2.69135	2.63182	76.978
BMD	sub-09	test	0.00225104	0.00073015	0.0843876	2.68581	2.64428	73.2086
BMD	sub-09	test	0.00237814	0.000630485	0.096705	2.68081	2.65623	71.5468
BMD	sub-09	test	0.00240053	0.000613396	0.099218	2.68032	2.66514	71.7289
BMD	sub-09	test	0.00275991	0.000633558	0.0996768	2.69909	2.6605	68.4798
BMD	sub-09	test	0.00332755	0.00124254	0.0969673	2.73039	2.65368	66.8418
BMD	sub-09	test	0.00293006	0.000652351	0.104048	2.72009	2.64684	68.6442
BMD	sub-09	test	0.00299758	0.000837313	0.104671	2.70249	2.65874	68.4169
BMD	sub-09	test	0.00277524	0.000541978	0.0979804	2.68996	2.665	69.2449
BMD	sub-09	test	0.00290178	0.000870301	0.104877	2.69289	2.66175	67.6532
BMD	sub-09	test	0.00319034	0.000899888	0.0925823	2.6983	2.66966	67.5191
BMD	sub-10	train	0.00560368	0.00126793	0.153115	2.68047	3.04392	55.2153
BMD	sub-10	train	0.00224635	0.000409283	0.139312	2.64105	3.05602	75.0623
BMD	sub-10	train	0.00448104	0.000765823	0.133773	2.68558	3.0314	60.4847
BMD	sub-10	train	0.0108909	0.00262586	0.178626	2.74319	2.94363	38.3992
BMD	sub-10	train	0.00680915	0.00207584	0.139066	2.71463	2.99205	53.981
BMD	sub-10	train	0.00584939	0.00240734	0.141974	2.69489	3.00661	57.033
BMD	sub-10	train	0.0114011	0.00241399	0.206673	2.7754	2.91096	36.9546
BMD	sub-10	train	0.00280347	0.000674664	0.133959	2.64657	3.06727	68.6153
BMD	sub-10	train	0.00395738	0.00174595	0.147585	2.69563	3.01381	62.3557
BMD	sub-10	train	0.009221	0.00258464	0.183336	2.70647	2.98375	43.7463
BMD	sub-10	train	0.0109391	0.00797265	0.138267	2.82204	2.83201	41.1401
BMD	sub-10	train	0.00398336	0.00102072	0.123876	2.83515	2.75691	60.9787
BMD	sub-10	train	0.00255823	0.000537131	0.136641	2.81438	2.75599	70.3371
BMD	sub-10	train	0.00581324	0.00167274	0.125234	2.84622	2.73927	57.5891
BMD	sub-10	train	0.0054861	0.00356632	0.157154	2.84606	2.7246	54.0015
BMD	sub-10	train	0.00292637	0.000440466	0.12171	2.83756	2.75836	70.417
BMD	sub-10	train	0.00227256	0.000577924	0.13165	2.81611	2.7657	74.4777
BMD	sub-10	train	0.00183235	0.000488692	0.133607	2.81286	2.75481	79.854
BMD	sub-10	train	0.00188462	0.000403882	0.121982	2.81701	2.76075	79.081
BMD	sub-10	train	0.00198267	0.000512152	0.111816	2.82018	2.75224	78.539
BMD	sub-10	train	0.00534393	0.00290487	0.215567	2.89932	2.62013	54.4148
BMD	sub-10	train	0.00460419	0.00102228	0.153351	2.88657	2.6437	61.9798
BMD	sub-10	train	0.00957347	0.00962661	0.171749	2.88341	2.70925	42.1154
BMD	sub-10	train	0.00269946	0.000695992	0.158672	2.91164	2.63013	68.5969
BMD	sub-10	train	0.00444937	0.00198616	0.139138	2.91445	2.6192	59.6396
BMD	sub-10	train	0.00386215	0.0027305	0.175443	2.88996	2.61504	60.2256
BMD	sub-10	train	0.00266417	0.000667353	0.128848	2.92904	2.59491	71.2723
BMD	sub-10	train	0.0056539	0.00218101	0.190219	2.90387	2.61304	54.574
BMD	sub-10	train	0.00407493	0.00207865	0.14249	2.90744	2.62233	60.8766
BMD	sub-10	train	0.00333188	0.00108755	0.132617	2.93066	2.60898	63.3381
BMD	sub-10	train	0.00596831	0.00148517	0.168043	2.72203	2.94259	51.5314
BMD	sub-10	train	0.00697813	0.00940903	0.225924	2.69855	2.95638	41.952
BMD	sub-10	train	0.00370964	0.00273185	0.159563	2.71938	2.95562	62.1219
BMD	sub-10	train	0.00306043	0.000589874	0.117964	2.74085	2.92339	70.4795
BMD	sub-10	train	0.00831357	0.00345672	0.185427	2.71821	2.95412	40.9533
BMD	sub-10	train	0.00633189	0.0015037	0.186975	2.77232	2.88435	53.1072
BMD	sub-10	train	0.00571658	0.00197629	0.142674	2.75368	2.94679	54.1326
BMD	sub-10	train	0.00653642	0.00130261	0.164728	2.78875	2.92416	54.7411
BMD	sub-10	train	0.00858602	0.00102244	0.186487	2.74336	2.95798	41.8171
BMD	sub-10	train	0.00807088	0.00136996	0.17027	2.71099	2.96265	42.7556
BMD	sub-10	test	0.0104305	0.00714754	0.189855	2.74849	2.9832	42.5323
BMD	sub-10	test	0.00332846	0.000912734	0.142951	2.64946	3.06035	64.6176
BMD	sub-10	test	0.00198821	0.000424361	0.146765	2.6356	3.05897	78.4853
BMD	sub-10	test	0.00199941	0.000549739	0.110654	2.82319	2.75843	76.5492
BMD	sub-10	test	0.00562958	0.000288352	0.158682	2.83276	2.759	55.8743
BMD	sub-10	test	0.00962076	0.00176657	0.191238	2.84144	2.74555	41.1286
BMD	sub-10	test	0.00683849	0.00399201	0.194923	2.87795	2.63663	48.1143
BMD	sub-10	test	0.0025049	0.00057297	0.130309	2.93575	2.59453	72.3662
BMD	sub-10	test	0.0051087	0.00229679	0.162014	2.90435	2.61532	56.6707
BMD	sub-10	test	0.0114576	0.00671019	0.225548	2.71438	2.99802	33.9591
BMD	sub-10	test	0.0047417	0.00106384	0.152023	2.74886	2.95265	56.9345
BMD	sub-10	test	0.00668184	0.00293677	0.141792	2.74056	2.93539	56.0421
mriqception	mriqception	bold	0.00969472	0.00311315	0.26201	2.64695	5.04197	53.1288
mriqception	mriqception	bold	0.00897682	0.00944986	0.321982	2.6237	5.20046	56.4578
mriqception	mriqception	bold	0.00695245	0.00176065	0.241408	2.62301	4.83253	57.613
mriqception	mriqception	bold	0.00915285	0.00317014	0.555728	2.4641	4.5709	49.092
mriqception	mriqception	bold	0.00744506	0.0159044	0.365848	2.97676	4.2255	45.8288
mriqception	mriqception	bold	0.00933209	0.00845056	0.26351	2.89669	4.49369	43.9425
mriqception	mriqception	bold	0.00642415	0.00362569	0.18129	2.80913	4.79564	64.3653
mriqception	mriqception	bold	0.00675105	0.00232992	0.178294	2.76415	4.30164	58.2026
mriqception	mriqception	bold	0.00371751	0.00302566	0.105523	2.77068	4.62414	89.4066
mriqception	mriqception	bold	0.00479452	0.00137872	0.150383	2.81286	4.59411	73.307
mriqception	mriqception	bold	0.00818603	0.00240645	0.577866	2.85753	3.91982	46.3663
mriqception	mriqception	bold	0.00874163	0.0220074	0.303399	2.81469	4.211	44.327
mriqception	mriqception	bold	0.010641	0.00165163	0.38594	2.88725	4.22993	41.3503
mriqception	mriqception	bold	0.00292561	0.00220268	0.151183	2.84782	4.34825	89.8182
mriqception	mriqception	bold	0.0117412	0.00240439	0.408484	2.87464	3.51894	32.9092
mriqception	mriqception	bold	0.0166042	0.00168394	0.786108	2.46709	3.44694	27.0961
mriqception	mriqception	bold	0.00907497	0.00580355	0.288049	2.7734	4.54796	50.773
mriqception	mriqception	bold	0.00672211	0.00317604	0.124989	2.87972	4.39894	58.2658
mriqception	mriqception	bold	0.00538067	0.00488555	0.220035	2.73573	4.67437	69.122
mriqception	mriqception	bold	0.00926643	0.00642749	0.280924	2.77701	4.5346	52.5229
mriqception	mriqception	bold	0.0148554	0.00308642	0.295205	2.37618	3.77263	34.1701
mriqception	mriqception	bold	0.0160822	0.0044505	0.395544	2.39215	3.92826	32.8244
mriqception	mriqception	bold	0.00926292	0.00484301	0.430211	2.44061	4.12094	44.8001
mriqception	mriqception	bold	0.012998	0.0013731	0.582503	2.53508	4.19076	42.9152
mriqception	mriqception	bold	0.0158863	0.0051615	0.682829	2.52671	4.20825	36.7455
mriqception	mriqception	bold	0.00769928	0.00184255	0.444344	2.40057	4.48365	51.4296
mriqception	mriqception	bold	0.00566587	0.000859014	0.224238	2.40469	4.48042	61.6395
mriqception	mriqception	bold	0.00911764	0.00723531	0.213028	2.45752	4.47888	50.2922
mriqception	mriqception	bold	0.00607717	0.00284186	0.179624	2.83044	4.34366	59.1193
mriqception	mriqception	bold	0.00908973	0.00226621	0.301622	2.5924	4.7896	48.4695
mriqception	mriqception	bold	0.00580507	0.00210832	0.232163	2.75253	4.3898	63.6784
mriqception	mriqception	bold	0.0085809	0.000975718	0.303504	2.54381	4.25101	47.3025
mriqception	mriqception	bold	0.00465423	0.00273595	0.259299	2.81416	4.3408	64.521
mriqception	mriqception	bold	0.00402776	0.00294111	0.256858	2.9125	4.24069	60.0099
mriqception	mriqception	bold	0.00616536	0.00180524	0.233536	2.80952	4.34505	58.6469
mriqception	mriqception	bold	0.00876657	0.00486091	0.235662	2.77316	4.40619	51.2297
mriqception	mriqception	bold	0.00714769	0.00285235	0.402171	2.85383	3.90838	49.7159
mriqception	mriqception	bold	0.0165093	0.00503149	0.66832	2.85496	4.11753	29.8758
mriqception	mriqception	bold	0.0121349	0.00264356	0.727691	2.38083	3.60772	33.6222
mriqception	mriqception	bold	0.00543567	0.00712065	0.282903	2.75922	4.52484	64.5127
mriqception	mriqception	bold	0.005451	0.00326848	0.123402	2.78275	4.09024	59.6219
mriqception	mriqception	bold	0.0148518	0.00164938	0.610923	2.50893	4.3559	39.6398
mriqception	mriqception	bold	0.0169274	0.00200463	0.574095	2.47805	4.38523	35.594
mriqception	mriqception	bold	0.00707792	0.00177132	0.266202	2.44263	4.1001	52.9567
mriqception	mriqception	bold	0.0100802	0.00486437	0.298669	2.43619	4.16013	44.0313
mriqception	mriqception	bold	0.0122251	0.00234469	0.302413	2.46474	4.51835	47.0709
mriqception	mriqception	bold	0.00472086	0.000550761	0.22082	2.41284	4.4387	67.9296
mriqception	mriqception	bold	0.0118945	0.00542411	0.231376	2.88576	4.35075	41.0947
mriqception	mriqception	bold	0.00762211	0.00527849	0.121916	2.61891	4.8694	57.5414
mriqception	mriqception	bold	0.00909841	0.00192583	0.168098	2.58916	5.20856	57.4462
mriqception	mriqception	bold	0.00789081	0.00468617	0.0836949	2.5886	5.21881	64.4555
mriqception	mriqception	bold	0.00847062	0.00250839	0.462441	2.45704	4.57219	52.1964
mriqception	mriqception	bold	0.00843506	0.00266011	0.488926	2.48696	4.55868	49.2539
mriqception	mriqception	bold	0.00520348	0.00530068	0.140262	2.85788	4.63059	60.4899
mriqception	mriqception	bold	0.00607052	0.00268876	0.215871	2.8104	4.47597	61.7776
mriqception	mriqception	bold	0.00441268	0.00288361	0.137747	2.81078	4.56477	77.2959
mriqception	mriqception	bold	0.00867191	0.00150802	0.419042	2.88665	3.84063	44.2423
mriqception	mriqception	bold	0.00598345	0.00251946	0.1806	2.57226	5.71792	75.4174
mriqception	mriqception	bold	0.0111098	0.00817163	0.290994	2.56771	5.40014	52.6292
mriqception	mriqception	bold	0.00578069	0.00289567	0.281908	2.59598	5.0867	75.0549
mriqception	mriqception	bold	0.0124898	0.00252369	0.292209	2.86648	4.361	40.1638
mriqception	mriqception	bold	0.00560691	0.004494	0.179535	2.78554	4.11206	59.1317
mriqception	mriqception	bold	0.00979155	0.00336037	0.169204	2.82178	4.59088	49.9898
mriqception	mriqception	bold	0.0160853	0.00372829	0.324389	2.36635	4.00211	36.8592
mriqception	mriqception	bold	0.00631091	0.000731779	0.350657	2.3727	4.39232	57.7787
mriqception	mriqception	bold	0.00546219	0.00133208	0.341321	2.46118	4.54967	61.9617
mriqception	mriqception	bold	0.00574114	0.00315068	0.329405	2.84806	4.28784	58.2473
mriqception	mriqception	bold	0.00681009	0.00418358	0.241046	2.82733	4.31626	55.8518
mriqception	mriqception	bold	0.0066914	0.00466529	0.154446	2.78982	4.50634	67.0342
mriqception	mriqception	bold	0.0061409	0.00344197	0.11743	2.87798	4.59493	58.7731
mriqception	mriqception	bold	0.00584186	0.00102775	0.198428	2.80242	4.47305	63.868
mriqception	mriqception	bold	0.00401953	0.00195582	0.158436	2.85679	4.28517	72.4728
mriqception	mriqception	bold	0.00958217	0.00156936	0.360316	2.83803	4.08985	41.0066
mriqception	mriqception	bold	0.0173295	0.00130785	0.491455	2.49204	3.5383	27.3133
mriqception	mriqception	bold	0.0233397	0.00126915	0.823538	2.4709	3.59479	24.6292
mriqception	mriqception	bold	0.0173337	0.00217941	0.768708	2.45016	3.53755	27.0178
mriqception	mriqception	bold	0.0188419	0.00249255	0.909658	2.45271	3.578	26.1489
mriqception	mriqception	bold	0.00705989	0.00837762	0.289885	2.55036	5.34841	71.7556
mriqception	mriqception	bold	0.00730193	0.00461837	0.347382	2.83923	4.34402	53.8682
mriqception	mriqception	bold	0.00732811	0.00137258	0.290723	2.57737	5.15061	66.7597
mriqception	mriqception	bold	0.00957744	0.0110425	0.403727	2.57366	5.2878	54.8325
mriqception	mriqception	bold	0.00983129	0.00792966	0.221343	2.7914	4.65438	49.8544
mriqception	mriqception	bold	0.0203581	0.00248699	0.626294	2.50272	4.37145	33.1352
mriqception	mriqception	bold	0.0192426	0.0022334	0.947417	2.45975	4.47108	33.6187
mriqception	mriqception	bold	0.0235931	0.00267504	0.809321	2.53767	4.35176	28.7349
mriqception	mriqception	bold	0.0169066	0.00856958	0.318501	2.38133	3.96877	34.1775
mriqception	mriqception	bold	0.0184257	0.00399045	0.534161	2.42317	3.88309	30.6068
mriqception	mriqception	bold	0.0134723	0.00320144	0.277224	2.4455	3.78826	36.1912
mriqception	mriqception	bold	0.00910127	0.00422451	0.316447	2.47634	4.13688	44.9652
mriqception	mriqception	bold	0.00834334	0.00823	0.237773	2.41909	4.29622	50.1684
mriqception	mriqception	bold	0.0151755	0.00386974	0.404584	2.46993	4.09663	36.5433
mriqception	mriqception	bold	0.00617883	0.00301802	0.242848	2.43623	4.08996	53.2004
mriqception	mriqception	bold	0.00991962	0.000917752	0.342099	2.46214	4.44698	48.1928
mriqception	mriqception	bold	0.00643305	0.00205157	0.541458	2.42374	4.52775	57.3053
mriqception	mriqception	bold	0.00695359	0.00175896	0.269917	2.45636	4.42944	55.8394
mriqception	mriqception	bold	0.00593734	0.00223529	0.466002	2.42625	4.41693	58.0555
mriqception	mriqception	bold	0.00403634	0.00197205	0.218667	2.84986	4.35435	76.2999
mriqception	mriqception	bold	0.00793404	0.00524366	0.232015	2.65105	4.55719	52.6575
mriqception	mriqception	bold	0.015463	0.00262073	0.664703	2.47713	4.58365	37.9678
mriqception	mriqception	bold	0.00657865	0.00240141	0.247547	2.52234	4.37133	55.2922
mriqception	mriqception	bold	0.0138315	0.00410848	0.683339	2.45541	4.59368	40.5957
mriqception	mriqception	bold	0.00971238	0.00214842	0.309664	2.50019	4.42418	47.9685
mriqception	mriqception	bold	0.00530126	0.00300299	0.370629	2.9712	4.18521	54.5508
mriqception	mriqception	bold	0.00463165	0.00265992	0.11254	2.83863	4.71919	81.4629
mriqception	mriqception	bold	0.00556371	0.00261169	0.100545	2.84646	4.74319	70.9252
mriqception	mriqception	bold	0.0106041	0.0136155	0.164328	2.86563	4.67807	43.9189
mriqception	mriqception	bold	0.00595463	0.00126819	0.206874	2.74879	4.31432	63.2448
mriqception	mriqception	bold	0.00672761	0.00425752	0.246109	2.81699	4.36272	57.5288
mriqception	mriqception	bold	0.0116121	0.00115708	0.615313	2.41078	3.54752	34.9481
mriqception	mriqception	bold	0.0253488	0.00119009	0.833028	2.41745	3.73535	24.151
mriqception	mriqception	bold	0.00675227	0.00938301	0.275319	2.7195	4.83421	62.825
mriqception	mriqception	bold	0.00650366	0.0116097	0.321307	2.60603	4.99076	65.2401
mriqception	mriqception	bold	0.0182373	0.00192252	0.668061	2.49973	4.45903	36.039
mriqception	mriqception	bold	0.014747	0.00549134	0.648189	2.48963	4.24392	37.7113
mriqception	mriqception	bold	0.0156888	0.00416262	0.652489	2.54263	4.16149	36.8916
mriqception	mriqception	bold	0.00462229	0.000415972	0.263268	2.43282	4.45485	68.0846
mriqception	mriqception	bold	0.00788939	0.00116485	0.285828	2.46707	4.48285	54.7419
mriqception	mriqception	bold	0.00422796	0.000766611	0.167976	2.86687	4.28073	76.0772
mriqception	mriqception	bold	0.0118886	0.00449893	0.194715	2.67694	4.84021	41.303
mriqception	mriqception	bold	0.00669889	0.00345611	0.335065	2.70144	4.64274	61.3499
mriqception	mriqception	bold	0.00797415	0.00303739	0.323774	2.58383	5.06503	52.8538
mriqception	mriqception	bold	0.00736514	0.00179611	0.142694	2.6284	4.88371	60.3699
mriqception	mriqception	bold	0.0120899	0.00212124	0.494679	2.54965	4.32945	39.4355
mriqception	mriqception	bold	0.00693308	0.00472597	0.272934	2.5129	4.28316	51.7
mriqception	mriqception	bold	0.00624411	0.00126614	0.364166	2.43686	4.61348	59.0171
mriqception	mriqception	bold	0.0133892	0.00259921	0.327545	2.91724	4.52816	39.6514
mriqception	mriqception	bold	0.00683388	0.00409586	0.309657	2.90027	4.46955	54.8079
mriqception	mriqception	bold	0.00475064	0.00445248	0.300498	2.96573	4.19834	57.3676
mriqception	mriqception	bold	0.00620499	0.00149953	0.296677	2.90117	4.34422	53.5594
mriqception	mriqception	bold	0.0142327	0.00360991	0.268974	2.81391	4.51722	46.7522
mriqception	mriqception	bold	0.00472344	0.00121886	0.157552	2.80383	4.32746	68.2597
mriqception	mriqception	bold	0.00669459	0.00403279	0.340416	2.79176	3.64231	48.9533
mriqception	mriqception	bold	0.00466225	0.00170235	0.158316	2.861	4.33487	68.3357
mriqception	mriqception	bold	0.0108178	0.00518961	0.189681	2.76679	4.73292	50.9335
mriqception	mriqception	bold	0.0132809	0.00980332	0.185478	2.87214	4.379	41.6654
mriqception	mriqception	bold	0.0175708	0.00255383	0.580927	2.52964	4.1521	35.0584
mriqception	mriqception	bold	0.00650714	0.00392141	0.272447	2.43174	4.41223	58.0732
mriqception	mriqception	bold	0.00773332	0.00733746	0.301107	2.44884	4.34761	51.6089
mriqception	mriqception	bold	0.00837625	0.00113866	0.213876	2.45221	4.48749	54.5547
mriqception	mriqception	bold	0.0041679	0.00186085	0.177595	2.84784	4.35445	75.4548
mriqception	mriqception	bold	0.00566158	0.00811589	0.327823	2.73501	4.44917	62.7786
mriqception	mriqception	bold	0.00679007	0.00174425	0.423565	2.50492	4.44781	53.9395
mriqception	mriqception	bold	0.00569472	0.00456873	0.270911	2.89097	4.47676	55.2079
mriqception	mriqception	bold	0.00956131	0.00816554	0.172423	2.87607	4.63599	51.5998
mriqception	mriqception	bold	0.00990057	0.00312375	0.230213	2.85416	4.24419	44.402
mriqception	mriqception	bold	0.00618248	0.00347803	0.135428	2.83381	4.71326	55.8033
mriqception	mriqception	bold	0.0105724	0.00655634	0.298314	2.80575	4.3804	44.6753
mriqception	mriqception	bold	0.00626419	0.00205589	0.103012	2.78285	4.63182	68.7861
mriqception	mriqception	bold	0.0198171	0.00160039	0.779619	2.49158	3.53371	24.6386
mriqception	mriqception	bold	0.0108493	0.00728076	0.236522	2.72975	4.85881	48.4662
mriqception	mriqception	bold	0.00376505	0.0023858	0.217007	2.75429	4.56597	83.4032
mriqception	mriqception	bold	0.00739391	0.00337785	0.140838	2.7868	4.71483	54.3476
mriqception	mriqception	bold	0.00855345	0.016741	0.241899	2.78379	4.50783	51.8196
mriqception	mriqception	bold	0.0118002	0.003798	0.553261	2.46055	4.33235	44.172
mriqception	mriqception	bold	0.0188672	0.00324321	0.595317	2.43772	3.81451	29.9228
mriqception	mriqception	bold	0.0130075	0.0038617	0.510663	2.38831	3.84233	36.8535
mriqception	mriqception	bold	0.00592103	0.00154399	0.300399	2.4293	4.14865	55.3707
mriqception	mriqception	bold	0.0032947	0.00149768	0.171719	2.81166	4.33272	85.2265
mriqception	mriqception	bold	0.00516385	0.00327378	0.238327	2.86568	4.34829	68.6716
mriqception	mriqception	bold	0.00915629	0.00237938	0.147598	2.61183	4.76135	50.5268
mriqception	mriqception	bold	0.00739575	0.00307065	0.245072	2.5972	4.85036	54.5631
mriqception	mriqception	bold	0.0103771	0.00763206	0.320923	2.66617	5.04528	49.1789
mriqception	mriqception	bold	0.0112837	0.00328389	0.191696	2.60695	5.2366	48.6712
mriqception	mriqception	bold	0.0117054	0.00239586	0.324429	2.56609	4.27971	39.5592
mriqception	mriqception	bold	0.0148633	0.00171255	0.312971	2.60155	4.26102	35.8696
mriqception	mriqception	bold	0.0085035	0.00184869	0.359048	2.9085	4.42602	49.8841
mriqception	mriqception	bold	0.00489888	0.0025798	0.220379	2.81656	4.31872	67.914
mriqception	mriqception	bold	0.00736288	0.00251691	0.26964	2.80808	4.38063	55.1474
mriqception	mriqception	bold	0.00547697	0.00496908	0.320333	2.84558	3.45895	53.4977
mriqception	mriqception	bold	0.00918356	0.00259138	0.477554	2.8765	3.89753	44.3251
mriqception	mriqception	bold	0.0202133	0.00143172	0.91053	2.3784	3.77072	27.0327
mriqception	mriqception	bold	0.00360748	0.000950268	0.212038	2.73253	4.70204	90.8428
mriqception	mriqception	bold	0.00760838	0.00585667	0.389452	2.76016	4.61076	56.4323
mriqception	mriqception	bold	0.0120567	0.00216935	0.612567	2.49335	4.43589	44.8342
mriqception	mriqception	bold	0.0189872	0.00192938	0.361103	2.40904	4.04301	30.5855
mriqception	mriqception	bold	0.0102689	0.00284538	0.290144	2.46289	4.13636	42.0637
mriqception	mriqception	bold	0.012587	0.00188493	0.633667	2.5051	4.22249	42.5717
mriqception	mriqception	bold	0.0182919	0.00848595	0.592488	2.53497	4.17446	33.7557
mriqception	mriqception	bold	0.00666484	0.00652589	0.250061	2.89358	4.3186	57.1975
mriqception	mriqception	bold	0.00417449	0.0016358	0.0896081	2.60839	4.92578	84.86
mriqception	mriqception	bold	0.00774557	0.00202955	0.424446	2.47751	4.57855	53.1702
mriqception	mriqception	bold	0.00664512	0.00388876	0.229192	2.84681	4.54909	53.97
mriqception	mriqception	bold	0.00956815	0.00295216	0.192374	2.82321	4.43458	46.3905
mriqception	mriqception	bold	0.0040052	0.0034732	0.131853	2.75944	4.12249	72.8392
mriqception	mriqception	bold	0.0126819	0.0031003	0.214104	2.39704	3.84134	36.7624
mriqception	mriqception	bold	0.00645441	0.000688901	0.330959	2.36	4.44904	58.0457
mriqception	mriqception	bold	0.00569645	0.00135377	0.282709	2.36983	4.42586	60.1715
mriqception	mriqception	bold	0.0093888	0.00152338	0.227206	2.46294	4.11511	46.1447
mriqception	mriqception	bold	0.00626912	0.00433915	0.304385	2.42554	4.26144	56.5097
mriqception	mriqception	bold	0.00747092	0.00181992	0.295011	2.44454	4.11435	50.1198
mriqception	mriqception	bold	0.00426658	0.0032891	0.172203	2.83331	4.31029	72.1167
mriqception	mriqception	bold	0.00589185	0.00643554	0.189322	2.86375	4.39055	64.9002
mriqception	mriqception	bold	0.00669023	0.00536485	0.31625	2.76276	4.40284	55.6803
mriqception	mriqception	bold	0.00778366	0.00442302	0.330885	2.70736	4.59503	58.0467
mriqception	mriqception	bold	0.00696847	0.00104805	0.0992122	2.65661	4.54016	61.7492
mriqception	mriqception	bold	0.00952191	0.00384099	0.323918	2.61496	5.18723	55.0589
mriqception	mriqception	bold	0.0134908	0.0104727	0.340728	2.71658	4.67533	41.7337
mriqception	mriqception	bold	0.00918839	0.00192319	0.359332	2.42006	4.6117	51.6737
mriqception	mriqception	bold	0.00613363	0.00128963	0.261597	2.50946	4.39498	58.8823
mriqception	mriqception	bold	0.0277624	0.0033313	0.769592	2.51758	4.57466	28.2792
mriqception	mriqception	bold	0.00592766	0.0036347	0.335871	2.85176	3.49122	50.9451
mriqception	mriqception	bold	0.00647788	0.00163668	0.308106	2.86293	4.17016	57.0498
mriqception	mriqception	bold	0.0109261	0.00546961	0.441399	2.81531	4.19005	38.1121
mriqception	mriqception	bold	0.0124326	0.00163073	0.706079	2.46319	3.61156	32.3792
mriqception	mriqception	bold	0.00507236	0.00671983	0.140673	2.85093	4.46154	62.5804
mriqception	mriqception	bold	0.00548709	0.00514679	0.282447	2.54463	5.32719	77.9979
mriqception	mriqception	bold	0.00728907	0.00421259	0.180085	2.81082	4.62262	55.4168
mriqception	mriqception	bold	0.00396442	0.00108953	0.211997	2.75476	4.50355	83.478
mriqception	mriqception	bold	0.0173591	0.00135304	0.590939	2.49404	4.36401	35.9011
mriqception	mriqception	bold	0.0121309	0.00183003	0.688083	2.4793	4.42732	44.3051
mriqception	mriqception	bold	0.0147684	0.0042062	0.365804	2.3729	4.00004	36.2458
mriqception	mriqception	bold	0.0155229	0.00257319	0.371652	2.37602	3.91455	34.7321
mriqception	mriqception	bold	0.0158796	0.00652307	0.393652	2.39385	4.00968	33.7284
mriqception	mriqception	bold	0.0117495	0.00131678	0.593881	2.52702	4.28259	40.9494
mriqception	mriqception	bold	0.00686869	0.00159645	0.221054	2.43805	4.47521	57.0767
mriqception	mriqception	bold	0.0117699	0.0095832	0.453519	2.74728	4.46898	41.1323
mriqception	mriqception	bold	0.0121028	0.00376309	0.397732	2.61579	4.15363	40.1115
mriqception	mriqception	bold	0.00859783	0.00288503	0.510085	2.45565	4.58011	49.1991
mriqception	mriqception	bold	0.0112842	0.00315313	0.475562	2.49864	4.45281	42.7698
mriqception	mriqception	bold	0.010875	0.00376358	0.264836	2.79978	4.39715	46.0457
mriqception	mriqception	bold	0.00510452	0.00121648	0.292067	2.85249	3.44717	54.9212
mriqception	mriqception	bold	0.00432873	0.00180992	0.176474	2.80788	4.24382	71.3633
mriqception	mriqception	bold	0.00505104	0.00278414	0.216917	2.83854	4.46828	63.8536
mriqception	mriqception	bold	0.00385067	0.00137362	0.134729	2.86318	4.31199	74.371
mriqception	mriqception	bold	0.0045475	0.00340721	0.152553	2.85474	4.33535	68.8644
mriqception	mriqception	bold	0.0189277	0.00147569	0.620712	2.45481	3.67534	27.3032
mriqception	mriqception	bold	0.0157438	0.00172849	0.630636	2.42458	3.55396	30.3293
mriqception	mriqception	bold	0.0222881	0.00171174	0.679455	2.50031	3.48209	24.1093
mriqception	mriqception	bold	0.00679926	0.0143031	0.283335	2.62652	5.04249	61.4921
mriqception	mriqception	bold	0.0173499	0.00208935	0.678913	2.51036	4.44381	37.1947
mriqception	mriqception	bold	0.015309	0.00463039	0.54484	2.5267	4.1911	37.9477
mriqception	mriqception	bold	0.0107926	0.00124141	0.528286	2.52952	4.09026	44.0277
mriqception	mriqception	bold	0.01355	0.00258358	0.553253	2.54037	4.11189	39.9633
mriqception	mriqception	bold	0.00589859	0.00153601	0.142056	2.82081	4.36774	58.0515
mriqception	mriqception	bold	0.00747574	0.00163059	0.38392	2.42141	4.60195	54.9343
mriqception	mriqception	bold	0.0101975	0.00279397	0.298134	2.57931	4.16638	41.8058
mriqception	mriqception	bold	0.00442519	0.00176876	0.283615	2.84624	4.50441	67.0199
mriqception	mriqception	bold	0.00363679	0.00186087	0.172475	2.79248	4.22916	78.7583
mriqception	mriqception	bold	0.00371697	0.00394527	0.183624	2.82374	4.4975	79.7035
mriqception	mriqception	bold	0.021754	0.00278039	1.04609	2.47085	3.59196	25.0343
mriqception	mriqception	bold	0.0182368	0.00100048	0.813308	2.45281	3.60095	26.3904
mriqception	mriqception	bold	0.0110277	0.00371662	0.258219	2.58186	5.35846	53.7401
mriqception	mriqception	bold	0.00725132	0.00767189	0.275964	2.61277	5.11057	63.6492
mriqception	mriqception	bold	0.011833	0.0077578	0.383284	2.86338	4.31179	38.4698
mriqception	mriqception	bold	0.00450315	0.00486812	0.189167	2.75362	4.63377	81.0964
mriqception	mriqception	bold	0.00552744	0.00298114	0.236319	2.42422	4.1664	59.4349
mriqception	mriqception	bold	0.0119992	0.00443289	0.656588	2.54811	4.04258	40.0459
mriqception	mriqception	bold	0.00532754	0.00335477	0.167735	2.81184	4.44007	66.5308
mriqception	mriqception	bold	0.0121735	0.00779804	0.360256	2.64892	4.95611	46.3877
mriqception	mriqception	bold	0.00632089	0.0051258	0.415169	2.90503	4.43102	52.117
mriqception	mriqception	bold	0.00502794	0.0033911	0.320963	2.83067	4.33313	62.1821
mriqception	mriqception	bold	0.00701984	0.00440493	0.215267	2.75945	4.26989	56.4248
mriqception	mriqception	bold	0.00363169	0.00359222	0.106093	2.86873	4.5339	71.7556
mriqception	mriqception	bold	0.00531867	0.00198899	0.113503	2.79686	4.60712	72.6674
mriqception	mriqception	bold	0.00552557	0.00359595	0.179545	2.82069	4.49309	64.1345
mriqception	mriqception	bold	0.00349892	0.00152676	0.154727	2.79112	4.59	85.1157
mriqception	mriqception	bold	0.00976352	0.0036099	0.368528	2.84569	3.54805	38.5184
mriqception	mriqception	bold	0.00884319	0.0062819	0.341479	2.92551	3.36011	39.9305
mriqception	mriqception	bold	0.00587747	0.00194913	0.127697	2.83719	4.43825	64.461
mriqception	mriqception	bold	0.0167801	0.00376158	0.636848	2.48461	3.61147	27.1263
mriqception	mriqception	bold	0.00726537	0.0121184	0.248966	2.85311	4.45947	53.1057
mriqception	mriqception	bold	0.00577003	0.00171024	0.182931	2.73088	4.80479	75.3575
mriqception	mriqception	bold	0.013797	0.00171696	0.630892	2.47121	4.38049	39.9571
mriqception	mriqception	bold	0.0147633	0.00131501	0.667529	2.48857	4.35348	37.6623
mriqception	mriqception	bold	0.0127365	0.00236676	0.3041	2.34972	4.01563	40.2203
mriqception	mriqception	bold	0.0128485	0.00436605	0.387477	2.33387	3.97419	40.5303
mriqception	mriqception	bold	0.0139058	0.00217952	0.340549	2.37017	3.95037	37.0397
mriqception	mriqception	bold	0.00890557	0.00116462	0.499638	2.50188	4.21103	51.2737
mriqception	mriqception	bold	0.00730134	0.000783352	0.233215	2.41575	4.44476	55.8228
mriqception	mriqception	bold	0.00650717	0.00418713	0.243649	2.85969	4.26283	58.4327
mriqception	mriqception	bold	0.00733565	0.00933805	0.130259	2.60364	4.82675	58.0823
mriqception	mriqception	bold	0.0078934	0.00560087	0.192499	2.62505	4.90902	52.8207
mriqception	mriqception	bold	0.00931784	0.00759763	0.318297	2.6402	5.09087	54.0116
mriqception	mriqception	bold	0.0126453	0.00430716	0.65218	2.47791	4.52052	41.7753
mriqception	mriqception	bold	0.00927959	0.00355185	0.306608	2.55819	4.20231	48.8498
mriqception	mriqception	bold	0.0127701	0.00332158	0.302267	2.58447	4.22821	37.884
mriqception	mriqception	bold	0.00666468	0.00198345	0.261828	2.52575	4.24421	53.3673
mriqception	mriqception	bold	0.00453277	0.00378307	0.245883	2.8387	4.51118	64.9136
mriqception	mriqception	bold	0.00824788	0.00357406	0.450328	2.89563	4.16588	46.6671
mriqception	mriqception	bold	0.00573698	0.0054195	0.175106	2.86834	4.6021	59.7172
mriqception	mriqception	bold	0.00805023	0.00281786	0.206514	2.81737	4.30879	54.0574
mriqception	mriqception	bold	0.00385276	0.00303769	0.211772	2.82971	4.48948	74.4525
mriqception	mriqception	bold	0.00409783	0.00185361	0.1609	2.8405	4.44565	73.9809
mriqception	mriqception	bold	0.0169682	0.00805695	0.499897	2.5055	4.35294	35.617
mriqception	mriqception	bold	0.0131355	0.0016462	0.782102	2.46762	4.44941	43.1551
mriqception	mriqception	bold	0.0129137	0.00412034	0.353397	2.39808	3.73428	36.4077
mriqception	mriqception	bold	0.00847807	0.00411446	0.29652	2.44299	4.23645	48.5407
mriqception	mriqception	bold	0.0100538	0.00089307	0.606491	2.48154	4.30308	47.4484
mriqception	mriqception	bold	0.0131713	0.00229307	0.748989	2.48683	4.37701	41.2725
mriqception	mriqception	bold	0.00628109	0.00607727	0.160931	2.65363	4.73704	63.4831
mriqception	mriqception	bold	0.0121198	0.00243846	0.401037	2.45474	4.55035	43.4913
mriqception	mriqception	bold	0.0133193	0.00572574	0.333632	2.57928	4.24363	39.6237
mriqception	mriqception	bold	0.00905523	0.00191033	0.415233	2.53884	4.30777	45.4226
mriqception	mriqception	bold	0.0163115	0.00240732	0.410281	2.62054	4.17306	34.75
mriqception	mriqception	bold	0.0131026	0.00263068	0.439131	2.54584	4.48076	37.8621
mriqception	mriqception	bold	0.0110968	0.00255887	0.358779	2.54132	4.35763	42.7656
mriqception	mriqception	bold	0.00595532	0.00385065	0.359372	2.86413	3.43967	50.0324
mriqception	mriqception	bold	0.00893888	0.00284327	0.365517	2.85811	4.2599	45.1799
mriqception	mriqception	bold	0.0201462	0.00181935	0.852237	2.45158	3.58693	26.067
mriqception	mriqception	bold	0.0201747	0.00206839	0.317762	2.89698	4.4239	30.6453
mriqception	mriqception	bold	0.00775907	0.00451918	0.201365	2.78617	4.49405	55.7064
mriqception	mriqception	bold	0.0136488	0.00247935	0.606643	2.51482	4.22542	40.4039
mriqception	mriqception	bold	0.0126203	0.00140852	0.677457	2.47184	4.42277	42.9337
mriqception	mriqception	bold	0.00550891	0.0014567	0.299745	2.43386	4.45703	63.4666
mriqception	mriqception	bold	0.0101077	0.00245758	0.223926	2.87998	4.37219	45.7374
mriqception	mriqception	bold	0.00444351	0.00248484	0.243286	2.85184	4.28389	69.8489
mriqception	mriqception	bold	0.00469722	0.00261178	0.209083	2.88795	4.20348	66.4786
mriqception	mriqception	bold	0.00634193	0.00521068	0.34818	2.72423	4.57204	60.5975
mriqception	mriqception	bold	0.00928646	0.00310811	0.237831	2.67681	4.47348	49.232
mriqception	mriqception	bold	0.00962414	0.0029607	0.568501	2.47589	4.53866	46.116
mriqception	mriqception	bold	0.0100943	0.00147269	0.37954	2.50905	4.41589	48.478
mriqception	mriqception	bold	0.00524367	0.00248569	0.253562	2.74231	4.31111	68.5241
mriqception	mriqception	bold	0.00789303	0.00346434	0.213819	2.79798	4.38188	53.3685
mriqception	mriqception	bold	0.00503176	0.00261586	0.214916	2.76099	4.52576	71.8714
mriqception	mriqception	bold	0.00656935	0.00454752	0.119848	2.86337	4.51383	59.8587
mriqception	mriqception	bold	0.00521284	0.00670394	0.230727	2.76824	4.68576	70.2117
mriqception	mriqception	bold	0.0084837	0.00235279	0.297582	2.84564	4.36222	49.3374
mriqception	mriqception	bold	0.0142601	0.00763946	0.261088	2.82542	4.18776	34.1414
mriqception	mriqception	bold	0.0206691	0.00333335	0.648365	2.49802	4.3477	31.2381
mriqception	mriqception	bold	0.0109924	0.00322288	0.31852	2.35248	3.77968	41.9854
mriqception	mriqception	bold	0.0154749	0.0176901	0.545213	2.39095	4.37522	34.9979
mriqception	mriqception	bold	0.0167286	0.0097531	0.939916	2.54315	4.35587	35.0178
mriqception	mriqception	bold	0.00571194	0.00182768	0.312704	2.43885	4.47066	62.0803
mriqception	mriqception	bold	0.0147804	0.026682	0.946857	2.78198	4.32408	32.7589
mriqception	mriqception	bold	0.00686335	0.00334966	0.252153	2.85045	4.13217	48.5913
mriqception	mriqception	bold	0.00635201	0.00124507	0.245493	2.76099	4.31515	56.1977
mriqception	mriqception	bold	0.00782165	0.00586312	0.235016	2.81058	4.59143	45.4506
mriqception	mriqception	bold	0.0135919	0.00713434	0.794027	2.86237	4.81897	34.6098
mriqception	mriqception	bold	0.0186542	0.0084349	0.961715	2.87918	4.82458	30.0927
mriqception	mriqception	bold	0.00544041	0.00129517	0.266016	2.77086	4.48314	63.4068
mriqception	mriqception	bold	0.00395304	0.00156535	0.174697	2.81364	4.35172	77.9398
mriqception	mriqception	bold	0.00585124	0.0030219	0.423221	2.71645	4.39553	58.834
mriqception	mriqception	bold	0.00619843	0.00300583	0.271206	2.64616	4.52795	58.0444
mriqception	mriqception	bold	0.00354805	0.00313671	0.175942	2.67191	4.39711	78.1781
mriqception	mriqception	bold	0.0107854	0.00612451	0.28881	2.87775	4.30495	44.0685
mriqception	mriqception	bold	0.0106421	0.00602185	0.31061	2.87721	4.32023	36.6235
mriqception	mriqception	bold	0.00596511	0.0030189	0.277671	2.76611	4.25686	56.6964
mriqception	mriqception	bold	0.00882264	0.00455194	0.339745	2.79656	4.36503	42.3807
mriqception	mriqception	bold	0.00709197	0.0057402	0.216779	2.8551	4.35885	54.2636
mriqception	mriqception	bold	0.00863155	0.0110625	0.341132	2.67422	4.74548	49.3092
mriqception	mriqception	bold	0.00776491	0.00429676	0.358593	2.74652	4.9239	51.9794
mriqception	mriqception	bold	0.00624175	0.00760265	0.186644	2.73519	4.69598	60.9986
mriqception	mriqception	bold	0.00907656	0.00159171	0.213119	2.68796	4.67189	53.2851
mriqception	mriqception	bold	0.00904806	0.00376802	0.240738	2.65864	5.21601	57.5466
mriqception	mriqception	bold	0.0078636	0.00839425	0.451356	2.75261	4.53702	44.5875
mriqception	mriqception	bold	0.0108813	0.0141236	0.246909	2.67725	5.43135	44.1841
mriqception	mriqception	bold	0.00550334	0.00203231	0.29507	2.80686	3.87877	53.6481
mriqception	mriqception	bold	0.00402839	0.00284631	0.161423	2.82283	4.13913	80.5183
mriqception	mriqception	bold	0.00357576	0.00150396	0.216127	2.72458	4.39332	75.9213
mriqception	mriqception	bold	0.00644281	0.00471769	0.24031	2.76838	4.53871	63.2036
mriqception	mriqception	bold	0.00387407	0.00179626	0.258376	2.70677	4.42828	73.7119
mriqception	mriqception	bold	0.0074076	0.00805386	0.458176	2.65994	4.66221	55.251
mriqception	mriqception	bold	0.00644182	0.00371282	0.25944	2.63275	4.7824	65.0806
mriqception	mriqception	bold	0.00574574	0.00486868	0.201631	2.63044	4.79778	70.2045
mriqception	mriqception	bold	0.00468086	0.00331656	0.192573	2.67822	5.01172	77.3058
mriqception	mriqception	bold	0.00514735	0.00663848	0.172774	2.70286	4.93263	75.2907
mriqception	mriqception	bold	0.00501797	0.00429599	0.16933	2.67698	4.79697	72.823
mriqception	mriqception	bold	0.00629365	0.00800524	0.20373	2.68612	4.75515	62.4052
mriqception	mriqception	bold	0.00735546	0.00235215	0.318272	2.78614	4.83501	58.1408
mriqception	mriqception	bold	0.00380041	0.0012306	0.198865	2.73357	5.0112	80.1382
mriqception	mriqception	bold	0.00442247	0.00132608	0.147906	2.7471	4.58239	71.1688
mriqception	mriqception	bold	0.0104443	0.00265906	0.183819	2.65179	5.32179	56.1945
mriqception	mriqception	bold	0.0102357	0.0054229	0.455832	2.84447	4.62166	39.6251
mriqception	mriqception	bold	0.00562107	0.00568889	0.149996	2.6609	5.23392	76.2646
mriqception	mriqception	bold	0.0122437	0.0155423	0.178379	2.65917	5.37914	48.4501
mriqception	mriqception	bold	0.0072584	0.00316665	0.291456	2.67213	4.49669	51.7036
mriqception	mriqception	bold	0.00586817	0.00303445	0.210963	2.64855	4.74053	66.0945
mriqception	mriqception	bold	0.0112327	0.00420431	0.514868	2.88004	4.5514	37.7754
mriqception	mriqception	bold	0.00394383	0.00192127	0.167876	2.8341	4.11081	82.956
mriqception	mriqception	bold	0.0111909	0.0105862	0.754379	2.81562	4.66589	40.7613
mriqception	mriqception	bold	0.0112936	0.00624701	0.746358	2.82523	4.6256	39.6891
mriqception	mriqception	bold	0.00493354	0.0016281	0.310281	2.7385	4.9073	66.7644
mriqception	mriqception	bold	0.00434639	0.00442967	0.193119	2.59297	5.47439	85.7793
mriqception	mriqception	bold	0.0104625	0.0180967	0.316821	2.67235	5.24928	50.0765
mriqception	mriqception	bold	0.0040157	0.00214778	0.225792	2.81045	4.24538	63.9316
mriqception	mriqception	bold	0.0050065	0.00299614	0.200496	2.88038	4.26337	65.036
mriqception	mriqception	bold	0.0105955	0.00598225	0.243441	2.76278	4.97213	50.66
mriqception	mriqception	bold	0.00744866	0.0027408	0.209277	2.73314	4.63764	58.1546
mriqception	mriqception	bold	0.0144821	0.00340296	0.336673	2.76005	5.2259	42.8809
mriqception	mriqception	bold	0.0058309	0.00471634	0.238251	2.68292	4.75153	66.3299
mriqception	mriqception	bold	0.00629985	0.00369473	0.170316	2.64778	5.32549	71.2006
mriqception	mriqception	bold	0.011662	0.0139638	0.234253	2.64457	5.48234	50.0062
mriqception	mriqception	bold	0.00523882	0.0108583	0.345116	2.82908	4.35555	60.5507
mriqception	mriqception	bold	0.0112022	0.00714903	0.695603	2.83178	4.56529	42.0588
mriqception	mriqception	bold	0.0198589	0.00928732	0.679983	2.86961	4.71866	27.7047
mriqception	mriqception	bold	0.00705693	0.00191515	0.330103	2.71668	5.20546	60.2289
mriqception	mriqception	bold	0.00586641	0.00480442	0.233449	2.64746	5.14932	71.2322
mriqception	mriqception	bold	0.010833	0.0103755	0.343073	2.8605	4.3289	36.4875
mriqception	mriqception	bold	0.00807413	0.00262879	0.215967	2.68883	5.23632	60.9907
mriqception	mriqception	bold	0.00363422	0.00180975	0.177051	2.80863	4.36003	79.4419
mriqception	mriqception	bold	0.00427078	0.00184246	0.240973	2.74629	4.97691	75.1515
mriqception	mriqception	bold	0.00668983	0.00224003	0.207356	2.57051	5.67252	70.4656
mriqception	mriqception	bold	0.00894011	0.0111611	0.243901	2.64742	5.40043	56.3085
mriqception	mriqception	bold	0.00683111	0.00485747	0.125852	2.64741	5.35486	68.8116
mriqception	mriqception	bold	0.00544989	0.00252651	0.18195	2.78373	4.50239	68.2703
mriqception	mriqception	bold	0.00919821	0.00361127	0.276397	2.75553	4.88621	54.7721
mriqception	mriqception	bold	0.0106167	0.012798	0.359718	2.7884	4.85331	44.6995
mriqception	mriqception	bold	0.00480366	0.00262011	0.161722	2.66648	4.68545	75.0309
mriqception	mriqception	bold	0.00877488	0.00737262	0.242888	2.67249	5.16248	55.6998
mriqception	mriqception	bold	0.00498621	0.00240876	0.2151	2.84124	4.13596	56.9676
mriqception	mriqception	bold	0.00548555	0.00447642	0.253232	2.75678	4.29347	58.4648
mriqception	mriqception	bold	0.00527616	0.00680866	0.119856	2.62393	5.51614	82.0133
mriqception	mriqception	bold	0.00415146	0.0052432	0.231645	2.80695	4.31539	70.7405
mriqception	mriqception	bold	0.0137366	0.00975614	0.608382	2.84386	4.90858	38.2394
mriqception	mriqception	bold	0.0177539	0.00631732	0.690335	2.87211	4.81109	35.5706
mriqception	mriqception	bold	0.0101141	0.00931327	0.371784	2.68813	4.72257	45.9232
mriqception	mriqception	bold	0.00616518	0.00502777	0.191473	2.65737	5.28836	70.1872
mriqception	mriqception	bold	0.013287	0.0206717	0.52453	2.85535	4.79202	35.7202
mriqception	mriqception	bold	0.00845108	0.00435913	0.34581	2.81786	4.31985	42.5841
mriqception	mriqception	bold	0.00514562	0.00553685	0.297538	2.79995	3.89818	52.9053
mriqception	mriqception	bold	0.0110777	0.0120593	0.622624	2.75052	4.67859	39.9885
mriqception	mriqception	bold	0.00503521	0.00347097	0.196527	2.57831	5.53689	83.0165
mriqception	mriqception	bold	0.00500001	0.00134114	0.197294	2.84468	4.36011	70.1694
mriqception	mriqception	bold	0.00637334	0.00627797	0.214394	2.66209	5.31504	65.0236
mriqception	mriqception	bold	0.00688284	0.0062982	0.159661	2.62083	5.65924	64.8524
mriqception	mriqception	bold	0.00395347	0.00126601	0.154376	2.83063	4.09874	80.4384
mriqception	mriqception	bold	0.00428869	0.00457915	0.241349	2.859	4.31412	67.7035
mriqception	mriqception	bold	0.0102962	0.00850562	0.651491	2.69588	4.92022	46.9818
mriqception	mriqception	bold	0.0237658	0.023431	1.01584	2.93828	4.35948	28.0589
mriqception	mriqception	bold	0.0161538	0.0155264	0.254676	2.69385	5.32669	41.7876
mriqception	mriqception	bold	0.00808572	0.00575105	0.193233	2.64075	5.35299	61.5469
mriqception	mriqception	bold	0.00522679	0.00160436	0.324136	2.76863	4.01978	62.488
mriqception	mriqception	bold	0.00353669	0.00336628	0.220607	2.85636	4.23846	74.199
mriqception	mriqception	bold	0.00351129	0.00416975	0.222375	2.83022	4.38472	81.7418
mriqception	mriqception	bold	0.00465462	0.00237745	0.146291	2.67783	4.58398	80.5406
mriqception	mriqception	bold	0.00676077	0.00377329	0.235753	2.72284	4.91186	63.0069
mriqception	mriqception	bold	0.00764198	0.000985034	0.200979	2.75509	4.65269	52.3188
mriqception	mriqception	bold	0.00406519	0.00326641	0.16693	2.81455	4.37296	71.0693
mriqception	mriqception	bold	0.0103062	0.0073903	0.602167	2.83885	4.38376	40.1216
mriqception	mriqception	bold	0.00519846	0.00171986	0.242889	2.70815	4.47285	63.9905
mriqception	mriqception	bold	0.0108786	0.00597595	0.562907	2.65343	5.10111	48.7129
mriqception	mriqception	bold	0.00556408	0.0131265	0.192871	2.64708	5.30283	73.8694
mriqception	mriqception	bold	0.00589558	0.00315425	0.204638	2.66127	5.32434	74.1257
mriqception	mriqception	bold	0.00317109	0.00276961	0.223403	2.86947	4.2114	81.4597
mriqception	mriqception	bold	0.00578231	0.00474901	0.204822	2.67167	4.77676	65.526
mriqception	mriqception	bold	0.00416394	0.00184503	0.162169	2.66981	4.78305	76.304
mriqception	mriqception	bold	0.00989169	0.0362831	0.609392	2.43892	3.48872	28.7193
mriqception	mriqception	bold	0.00272133	0.0030394	0.156202	2.48253	2.39091	67.2011
mriqception	mriqception	bold	0.00258409	0.00556321	0.214888	2.59161	3.17705	74.5682
mriqception	mriqception	bold	0.00446002	0.00546184	0.376833	2.88362	2.04934	50.9015
mriqception	mriqception	bold	0.0155045	0.0686865	0.802557	2.49316	3.22408	23.359
mriqception	mriqception	bold	0.00428371	0.0195563	0.387541	3.04572	1.82516	48.5998
mriqception	mriqception	bold	0.00870001	0.0264127	0.693587	2.51794	3.07074	36.4812
mriqception	mriqception	bold	0.00618604	0.0170183	0.442363	2.77021	2.17908	41.8157
mriqception	mriqception	bold	0.00493518	0.0164202	0.491688	2.9018	2.20608	38.6164
mriqception	mriqception	bold	0.00176849	0.000800893	0.130337	2.47388	2.80263	80.5344
mriqception	mriqception	bold	0.00392128	0.00142411	0.120116	2.53814	2.75689	64.6658
mriqception	mriqception	bold	0.00246345	0.00249137	0.320685	2.66371	2.4654	71.069
mriqception	mriqception	bold	0.00312947	0.0110427	0.26009	2.69958	2.61423	62.9247
mriqception	mriqception	bold	0.00223156	0.00189339	0.164915	2.80334	2.09692	71.2834
mriqception	mriqception	bold	0.00170778	0.000943333	0.171527	2.68202	2.49432	83.5752
mriqception	mriqception	bold	0.00263601	0.00265976	0.213304	2.82015	2.12256	61.3251
mriqception	mriqception	bold	0.00293242	0.00510304	0.131515	2.53502	3.17069	75.6925
mriqception	mriqception	bold	0.00230517	0.0037628	0.109096	2.52077	3.09115	84.8448
mriqception	mriqception	bold	0.00322399	0.0078478	0.365554	2.75311	2.65026	58.9719
mriqception	mriqception	bold	0.00221372	0.00245351	0.370294	2.7469	2.26621	66.7707
mriqception	mriqception	bold	0.0109905	0.00689935	1.31712	2.59709	2.90919	34.3938
mriqception	mriqception	bold	0.0161221	0.0153243	1.709	2.57146	3.108	33.4183
mriqception	mriqception	bold	0.00698326	0.0305729	0.293791	2.61428	2.91569	43.7521
mriqception	mriqception	bold	0.00630792	0.00953214	0.491197	2.74228	2.5806	49.4612
mriqception	mriqception	bold	0.00378994	0.00588292	0.273539	2.62291	2.87492	67.1501
mriqception	mriqception	bold	0.0026981	0.00725137	0.296444	2.91738	1.95231	56.968
mriqception	mriqception	bold	0.00828583	0.0222382	0.633674	2.7138	2.62901	47.9854
mriqception	mriqception	bold	0.00129594	0.000731429	0.0890558	2.8631	2.21468	91.3198
mriqception	mriqception	bold	0.0041518	0.00456405	0.343709	2.68617	2.73388	57.058
mriqception	mriqception	bold	0.00289421	0.00156637	0.246077	2.65842	2.8416	80.5885
mriqception	mriqception	bold	0.00283803	0.00259405	0.145637	2.74898	2.48913	76.4836
mriqception	mriqception	bold	0.0149711	0.039342	0.690776	2.4518	3.69658	24.4121
mriqception	mriqception	bold	0.00321838	0.00183268	0.14667	2.76959	2.58211	74.9288
mriqception	mriqception	bold	0.00369007	0.00349929	0.368798	2.84263	2.03794	48.6821
mriqception	mriqception	bold	0.00216338	0.000908452	0.216857	2.51287	3.11911	72.7472
mriqception	mriqception	bold	0.00252508	0.00104155	0.19328	2.39663	3.13788	77.7163
mriqception	mriqception	bold	0.00192689	0.00116244	0.100338	2.76854	2.27714	74.6173
mriqception	mriqception	bold	0.00697352	0.0137437	0.39702	2.59711	2.89774	44.8548
mriqception	mriqception	bold	0.00380838	0.00135143	0.218683	2.49456	2.79463	69.421
mriqception	mriqception	bold	0.00261737	0.0038228	0.153753	2.69019	2.46709	70.845
mriqception	mriqception	bold	0.00463916	0.0179997	0.480849	2.6442	2.78569	59.2655
mriqception	mriqception	bold	0.00329272	0.00704464	0.219849	2.69181	2.41726	59.0273
mriqception	mriqception	bold	0.00470453	0.01043	0.460729	2.56844	3.0966	58.9432
mriqception	mriqception	bold	0.00346671	0.00357345	0.452175	2.62733	2.73925	64.2487
mriqception	mriqception	bold	0.00224472	0.00173679	0.200839	2.8164	2.15986	65.8215
mriqception	mriqception	bold	0.00385954	0.00555655	0.240032	2.57255	3.06398	63.1031
mriqception	mriqception	bold	0.00250678	0.00302726	0.189054	2.50289	3.27677	82.4016
mriqception	mriqception	bold	0.00213332	0.00332066	0.10402	2.52049	2.74425	79.2861
mriqception	mriqception	bold	0.00233394	0.00414054	0.12791	2.88087	2.13392	66.4363
mriqception	mriqception	bold	0.00232299	0.0107358	0.165595	2.53065	2.79063	71.1948
mriqception	mriqception	bold	0.00527536	0.0125246	0.443476	2.68908	2.39842	43.8663
mriqception	mriqception	bold	0.00574359	0.00711988	0.488146	2.63232	2.86133	58.3946
mriqception	mriqception	bold	0.00183576	0.00321363	0.138729	2.57876	2.51167	82.4385
mriqception	mriqception	bold	0.00342358	0.00784863	0.346594	2.88755	2.04965	54.7322
mriqception	mriqception	bold	0.00650403	0.010693	0.705273	2.82522	2.37172	50.8476
mriqception	mriqception	bold	0.00181506	0.00296756	0.14454	2.99611	1.70336	72.6977
mriqception	mriqception	bold	0.00364521	0.00446595	0.242679	2.70265	2.68294	63.3355
mriqception	mriqception	bold	0.00616259	0.0050622	0.543823	2.58223	2.96847	52.0776
mriqception	mriqception	bold	0.00301324	0.0118196	0.196267	2.53013	3.08162	70.7671
mriqception	mriqception	bold	0.0017523	0.00103661	0.110519	2.6729	2.36869	81.4227
mriqception	mriqception	bold	0.00832347	0.0163842	1.30707	2.62692	2.96955	40.7024
mriqception	mriqception	bold	0.00424738	0.00818119	0.416292	2.57572	3.13698	56.4207
mriqception	mriqception	bold	0.00385129	0.0128984	0.386435	2.77592	2.32429	49.9551
mriqception	mriqception	bold	0.00495042	0.0205418	0.314934	2.66901	2.76945	53.6559
mriqception	mriqception	bold	0.00289676	0.006	0.314312	2.76802	2.21641	59.8992
mriqception	mriqception	bold	0.00295769	0.00458482	0.219039	2.50579	2.81144	73.0595
mriqception	mriqception	bold	0.00411519	0.0097278	0.26933	2.51649	2.97049	61.6249
mriqception	mriqception	bold	0.00382819	0.00692958	0.371255	2.73528	2.31218	62.2978
mriqception	mriqception	bold	0.00631513	0.0175905	0.228136	2.59752	3.05831	52.9638
mriqception	mriqception	bold	0.0032791	0.00200405	0.136487	2.62159	2.7684	70.4962
mriqception	mriqception	bold	0.00593544	0.0112311	0.343193	3.11445	1.77193	42.6835
mriqception	mriqception	bold	0.00919221	0.0133936	0.912371	2.63668	2.75636	41.054
mriqception	mriqception	bold	0.00249525	0.00143518	0.214239	2.62546	2.67996	78.6777
mriqception	mriqception	bold	0.00190044	0.00306768	0.159173	2.64255	3.03326	74.9836
mriqception	mriqception	bold	0.00300598	0.00175613	0.229121	2.47697	3.21319	66.2718
mriqception	mriqception	bold	0.00380416	0.014142	0.40026	2.54335	2.74831	52.1522
mriqception	mriqception	bold	0.00267436	0.00200315	0.182961	2.49869	3.37374	72.8333
mriqception	mriqception	bold	0.00182065	0.0029278	0.071792	2.84764	2.06897	80.326
mriqception	mriqception	bold	0.00186268	0.00182179	0.108568	2.84532	2.27331	68.3969
mriqception	mriqception	bold	0.00152245	0.00104191	0.266594	2.66249	2.29572	80.405
mriqception	mriqception	bold	0.00467618	0.00638804	0.383124	2.68065	2.72125	57.7075
mriqception	mriqception	bold	0.00364221	0.00157768	0.336208	2.7203	2.24886	61.4129
mriqception	mriqception	bold	0.00281466	0.0077075	0.20347	2.55889	2.87259	71.2875
mriqception	mriqception	bold	0.00339091	0.00373821	0.142072	2.85805	1.89111	60.305
mriqception	mriqception	bold	0.00711586	0.0111416	0.488644	2.6241	2.7061	44.007
mriqception	mriqception	bold	0.00449779	0.0132342	0.365791	2.65386	2.84401	58.2015
mriqception	mriqception	bold	0.00531978	0.0161057	0.376806	2.74762	2.47878	54.0567
mriqception	mriqception	bold	0.00452407	0.0260515	0.252284	2.59169	2.75094	42.6349
mriqception	mriqception	bold	0.0032698	0.00093881	0.314043	2.54895	2.62878	67.4922
mriqception	mriqception	bold	0.00255597	0.00153946	0.220447	2.59632	2.70356	72.6883
mriqception	mriqception	bold	0.00329587	0.00405494	0.244484	2.54988	2.96629	61.385
mriqception	mriqception	bold	0.00302266	0.00199048	0.115578	2.60851	2.51715	68.6304
mriqception	mriqception	bold	0.00171131	0.00101125	0.26435	2.7981	2.19171	71.493
mriqception	mriqception	bold	0.00156443	0.00104839	0.166269	2.43461	3.24891	97.0878
mriqception	mriqception	bold	0.00253316	0.00488691	0.279459	2.93902	1.92727	60.7636
mriqception	mriqception	bold	0.00236191	0.00743167	0.17393	2.42826	2.69966	74.7363
mriqception	mriqception	bold	0.00305582	0.00289732	0.14961	2.84905	2.02816	60.3323
mriqception	mriqception	bold	0.00122885	0.00569238	0.114981	3.08731	1.79145	83.8787
mriqception	mriqception	bold	0.00362858	0.0100127	0.267178	2.59428	2.96293	60.9698
mriqception	mriqception	bold	0.00228402	0.00107071	0.206501	2.67458	2.48133	76.5873
mriqception	mriqception	bold	0.00794585	0.0295133	0.407815	2.82977	2.55955	35.7579
mriqception	mriqception	bold	0.0109135	0.0241845	1.32774	2.85946	2.1323	28.5269
mriqception	mriqception	bold	0.00212741	0.00556774	0.158794	2.76157	2.57697	73.3505
mriqception	mriqception	bold	0.00353073	0.0185365	0.236309	2.57208	2.87099	55.7331
mriqception	mriqception	bold	0.00492037	0.0169805	0.579442	2.94242	1.94844	44.7718
mriqception	mriqception	bold	0.00381528	0.00916893	0.233718	2.60821	2.93558	60.8985
mriqception	mriqception	bold	0.00196293	0.00139149	0.248151	2.9903	1.81326	72.545
mriqception	mriqception	bold	0.00354636	0.0115171	0.276293	2.61088	2.6497	64.648
mriqception	mriqception	bold	0.00354698	0.00421595	0.202094	2.55674	3.00638	57.8491
mriqception	mriqception	bold	0.0041071	0.00404756	0.209905	2.59841	2.69456	59.7495
mriqception	mriqception	bold	0.00186005	0.000672321	0.143794	2.74712	2.19006	81.3351
mriqception	mriqception	bold	0.00761722	0.021476	0.634365	2.76317	1.96995	38.0356
mriqception	mriqception	bold	0.0044634	0.00951327	0.288018	2.71933	2.54011	56.3796
mriqception	mriqception	bold	0.00288272	0.00284268	0.241572	2.78183	2.17723	67.5161
mriqception	mriqception	bold	0.00375107	0.00688	0.180681	2.52279	3.34686	62.6046
mriqception	mriqception	bold	0.00360782	0.00400768	0.21627	2.52039	3.223	65.2699
mriqception	mriqception	bold	0.00352568	0.0110905	0.307933	2.82504	2.25383	56.1647
mriqception	mriqception	bold	0.0221415	0.0216604	1.01145	2.56571	3.21329	24.2637
mriqception	mriqception	bold	0.00437748	0.011522	0.508843	2.62653	2.76952	51.4269
mriqception	mriqception	bold	0.00339483	0.00230357	0.327027	2.69645	2.68034	68.7347
mriqception	mriqception	bold	0.00477651	0.0227582	0.449283	3.09975	1.67836	43.292
mriqception	mriqception	bold	0.0040078	0.0297948	0.322447	2.67215	2.62065	47.0641
mriqception	mriqception	bold	0.00419413	0.0053372	0.306859	2.61463	2.77136	58.6277
mriqception	mriqception	bold	0.0123332	0.0190752	1.10855	2.54637	2.94559	33.5872
mriqception	mriqception	bold	0.00318194	0.00673155	0.463501	3.03633	1.86925	54.9024
mriqception	mriqception	bold	0.00319739	0.00273601	0.0910042	2.56695	2.88452	74.6013
mriqception	mriqception	bold	0.00827821	0.0225242	0.978223	2.76715	2.70026	40.9253
mriqception	mriqception	bold	0.00589638	0.009155	0.323715	2.70565	2.75584	55.0966
mriqception	mriqception	bold	0.00659229	0.0281499	0.617462	2.80676	2.40999	34.458
mriqception	mriqception	bold	0.0103201	0.021162	0.767789	2.75279	2.53792	35.0009
mriqception	mriqception	bold	0.00282581	0.00384542	0.16835	2.67855	2.66428	69.7608
mriqception	mriqception	bold	0.00200033	0.00654863	0.123883	2.95837	1.99433	74.2715
mriqception	mriqception	bold	0.00219793	0.00223256	0.247311	3.174	1.62785	68.2429
mriqception	mriqception	bold	0.00376825	0.00515381	0.258516	2.4984	3.17001	64.4988
mriqception	mriqception	bold	0.00266321	0.00583173	0.250541	2.4807	3.03329	66.6799
mriqception	mriqception	bold	0.00686345	0.0186767	0.523587	2.48947	3.20397	40.5873
mriqception	mriqception	bold	0.00337936	0.00941601	0.248651	2.49982	3.09899	61.9475
mriqception	mriqception	bold	0.00156934	0.00267399	0.0795058	2.93004	2.09462	82.0331
mriqception	mriqception	bold	0.00628432	0.00851899	0.527281	2.72252	2.53488	46.6772
mriqception	mriqception	bold	0.00767448	0.011339	0.903776	2.49326	3.60629	48.8247
mriqception	mriqception	bold	0.00757871	0.0169761	0.590607	2.56304	2.99547	45.9732
mriqception	mriqception	bold	0.00984678	0.0332443	1.04196	2.9657	1.8505	30.2761
mriqception	mriqception	bold	0.00582887	0.00925155	0.609618	2.88957	2.00059	43.1991
mriqception	mriqception	bold	0.00287955	0.00593625	0.378523	2.62296	2.67999	65.6212
mriqception	mriqception	bold	0.00478481	0.0110098	0.527288	3.06043	1.82766	46.3154
mriqception	mriqception	bold	0.00197705	0.00692101	0.253171	2.82405	2.58017	71.9661
mriqception	mriqception	bold	0.00632461	0.0312501	0.525896	2.50529	3.19479	42.2841
mriqception	mriqception	bold	0.00945261	0.0583209	0.82254	3.29863	1.67718	24.809
mriqception	mriqception	bold	0.0144621	0.0348515	1.40712	2.54224	3.0002	30.4485
mriqception	mriqception	bold	0.0193776	0.0167487	0.700085	2.67152	2.93124	26.5819
mriqception	mriqception	bold	0.00840314	0.00625964	0.417909	2.93564	1.94033	43.419
mriqception	mriqception	bold	0.0321491	0.0154637	1.83123	2.60421	3.02766	22.3988
mriqception	mriqception	bold	0.00924021	0.00451369	0.292637	2.88027	2.01672	41.5582
mriqception	mriqception	bold	0.00415536	0.0115321	0.327955	2.75999	2.37183	53.2841
mriqception	mriqception	bold	0.015476	0.0428668	1.40705	2.86433	2.24117	25.1683
mriqception	mriqception	bold	0.0302155	0.0118524	0.317834	2.31694	5.59448	32.2513
mriqception	mriqception	bold	0.0220873	0.0012426	0.277638	2.32714	5.50888	37.5763
mriqception	mriqception	bold	0.0212941	0.00357918	0.275309	2.2854	4.55609	30.9366
mriqception	mriqception	bold	0.0451572	0.00876256	0.573152	2.3652	5.65912	27.5638
mriqception	mriqception	bold	0.0286786	0.00706403	0.370382	2.325	4.61311	25.4367
mriqception	mriqception	bold	0.0131385	0.000610192	0.16204	2.27161	4.49693	32.3676
mriqception	mriqception	bold	0.0273771	0.00563288	0.304138	2.32196	4.55486	27.508
mriqception	mriqception	bold	0.0171105	0.00222921	0.111345	2.29262	4.61081	36.5453
mriqception	mriqception	bold	0.0141676	0.00494463	0.160248	2.28091	4.49454	36.6572
mriqception	mriqception	bold	0.0157195	0.00197164	0.102685	2.25728	4.32137	34.4324
mriqception	mriqception	bold	0.0133451	0.00221102	0.0925825	2.21719	4.39131	36.4827
mriqception	mriqception	bold	0.0132875	0.00238685	0.0984459	2.24632	4.36158	37.3022
mriqception	mriqception	bold	0.0188965	0.00160003	0.125284	2.26639	4.64513	36.8161
mriqception	mriqception	bold	0.0223888	0.000871205	0.0756672	2.30042	4.637	33.1816
mriqception	mriqception	bold	0.0113847	0.00111762	0.074171	2.21004	4.74093	44.7579
mriqception	mriqception	bold	0.0153801	0.000725425	0.115123	2.22463	4.63959	38.1622
mriqception	mriqception	bold	0.00635863	0.000643193	0.112557	2.30859	4.28142	48.731
mriqception	mriqception	bold	0.0153903	0.00276806	0.114516	2.21575	4.65586	37.5354
mriqception	mriqception	bold	0.00821782	0.000378247	0.111291	2.32074	4.20263	44.1419
mriqception	mriqception	bold	0.00810935	0.000344822	0.0718677	2.33838	4.18698	43.2769
mriqception	mriqception	bold	0.0100435	0.00358965	0.119751	2.1984	4.63701	43.738
mriqception	mriqception	bold	0.0159056	0.000657298	0.0985219	2.25754	4.74006	38.6064
mriqception	mriqception	bold	0.0118675	0.00147597	0.0997398	2.25436	4.77958	41.5896
mriqception	mriqception	bold	0.0226694	0.00210115	0.136585	2.2949	4.79379	31.9813
mriqception	mriqception	bold	0.00989603	0.000897342	0.131886	2.2546	4.69225	43.4545
mriqception	mriqception	bold	0.0155004	0.00108052	0.103186	2.25314	4.80906	37.159
mriqception	mriqception	bold	0.0110598	0.000720528	0.113871	2.24626	4.7866	42.3905
mriqception	mriqception	bold	0.0240563	0.00154408	0.165721	2.14472	4.60478	30.7975
mriqception	mriqception	bold	0.0280399	0.00122638	0.181934	2.17142	4.58622	27.2596
mriqception	mriqception	bold	0.0235383	0.00555747	0.197931	2.17523	4.45154	29.4439
mriqception	mriqception	bold	0.00952266	0.000436849	0.128328	2.17456	4.30126	40.3291
mriqception	mriqception	bold	0.0150414	0.00181164	0.123513	2.20234	4.29143	34.8229
mriqception	mriqception	bold	0.01267	0.00161034	0.134764	2.21021	4.28553	35.9038

## Sheet: Figure 3c
ROI	SplitHalfReliabilityTest	Subject
V1v	0.378373	sub-01
V1d	0.37918	sub-01
V2v	0.407305	sub-01
V2d	0.428828	sub-01
V3v	0.399501	sub-01
V3d	0.409117	sub-01
hV4	0.40778	sub-01
EBA	0.591934	sub-01
FFA	0.438585	sub-01
OFA	0.560365	sub-01
STS	0.369241	sub-01
LOC	0.568966	sub-01
PPA	0.40608	sub-01
RSC	0.289005	sub-01
TOS	0.425843	sub-01
V3ab	0.411046	sub-01
IPS0	0.498625	sub-01
IPS1-2-3	0.442945	sub-01
7AL	0.457027	sub-01
BA2	0.427098	sub-01
PFt	0.48438	sub-01
PFop	0.381055	sub-01
V1v	0.374268	sub-02
V1d	0.460877	sub-02
V2v	0.404906	sub-02
V2d	0.428371	sub-02
V3v	0.403798	sub-02
V3d	0.416131	sub-02
hV4	0.433761	sub-02
EBA	0.555344	sub-02
FFA	0.462713	sub-02
OFA	0.495825	sub-02
STS	0.34589	sub-02
LOC	0.499959	sub-02
PPA	0.336301	sub-02
RSC	0.27793	sub-02
TOS	0.288259	sub-02
V3ab	0.423708	sub-02
IPS0	0.413118	sub-02
IPS1-2-3	0.375668	sub-02
7AL	0.321142	sub-02
BA2	0.295584	sub-02
PFt	0.305074	sub-02
PFop	0.252398	sub-02
V1v	0.281679	sub-03
V1d	0.425421	sub-03
V2v	0.400097	sub-03
V2d	0.423909	sub-03
V3v	0.393026	sub-03
V3d	0.389462	sub-03
hV4	0.428938	sub-03
EBA	0.55115	sub-03
FFA	0.498107	sub-03
OFA	0.428076	sub-03
STS	0.383438	sub-03
LOC	0.481559	sub-03
PPA	0.356652	sub-03
RSC	0.292789	sub-03
TOS	0.385708	sub-03
V3ab	0.396103	sub-03
IPS0	0.381686	sub-03
IPS1-2-3	0.293666	sub-03
7AL	0.352303	sub-03
BA2	0.312131	sub-03
PFt	0.224145	sub-03
PFop	0.255406	sub-03
V1v	0.444876	sub-04
V1d	0.49411	sub-04
V2v	0.424362	sub-04
V2d	0.511424	sub-04
V3v	0.470022	sub-04
V3d	0.524658	sub-04
hV4	0.425459	sub-04
EBA	0.558914	sub-04
FFA	0.456383	sub-04
OFA	0.420521	sub-04
STS	0.39395	sub-04
LOC	0.505382	sub-04
PPA	0.358679	sub-04
RSC	0.298934	sub-04
TOS	0.491483	sub-04
V3ab	0.497519	sub-04
IPS0	0.453161	sub-04
IPS1-2-3	0.39287	sub-04
7AL	0.406445	sub-04
BA2	0.257227	sub-04
PFt	0.275553	sub-04
PFop	0.314145	sub-04
V1v	0.457205	sub-05
V1d	0.48657	sub-05
V2v	0.389804	sub-05
V2d	0.381573	sub-05
V3v	0.384845	sub-05
V3d	0.328394	sub-05
hV4	0.362034	sub-05
EBA	0.484135	sub-05
FFA	0.46676	sub-05
OFA	0.564308	sub-05
STS	0.381159	sub-05
LOC	0.430462	sub-05
PPA	0.37006	sub-05
RSC	0.260735	sub-05
TOS	0.35352	sub-05
V3ab	0.332625	sub-05
IPS0	0.370307	sub-05
IPS1-2-3	0.348032	sub-05
7AL	0.325613	sub-05
BA2	0.301574	sub-05
PFt	0.322006	sub-05
PFop	0.3075	sub-05
V1v	0.51726	sub-06
V1d	0.516961	sub-06
V2v	0.471186	sub-06
V2d	0.516395	sub-06
V3v	0.451339	sub-06
V3d	0.475737	sub-06
hV4	0.441307	sub-06
EBA	0.554417	sub-06
FFA	0.483492	sub-06
OFA	0.50633	sub-06
STS	0.313538	sub-06
LOC	0.540105	sub-06
PPA	0.355068	sub-06
RSC	0.283298	sub-06
TOS		sub-06
V3ab	0.402118	sub-06
IPS0	0.397275	sub-06
IPS1-2-3	0.382337	sub-06
7AL	0.41472	sub-06
BA2	0.331468	sub-06
PFt	0.37644	sub-06
PFop	0.277134	sub-06
V1v	0.333773	sub-07
V1d	0.36087	sub-07
V2v	0.352963	sub-07
V2d	0.397136	sub-07
V3v	0.322478	sub-07
V3d	0.38635	sub-07
hV4	0.355251	sub-07
EBA	0.506051	sub-07
FFA	0.409196	sub-07
OFA	0.391597	sub-07
STS	0.351001	sub-07
LOC	0.452329	sub-07
PPA	0.311396	sub-07
RSC		sub-07
TOS		sub-07
V3ab	0.316969	sub-07
IPS0	0.32387	sub-07
IPS1-2-3	0.257011	sub-07
7AL	0.248141	sub-07
BA2	0.26416	sub-07
PFt	0.268356	sub-07
PFop	0.256082	sub-07
V1v	0.433054	sub-08
V1d	0.469897	sub-08
V2v	0.420496	sub-08
V2d	0.443931	sub-08
V3v	0.397749	sub-08
V3d	0.408092	sub-08
hV4	0.402546	sub-08
EBA	0.517414	sub-08
FFA	0.493045	sub-08
OFA	0.417043	sub-08
STS	0.420182	sub-08
LOC	0.517138	sub-08
PPA	0.325082	sub-08
RSC	0.270396	sub-08
TOS	0.35913	sub-08
V3ab	0.375185	sub-08
IPS0	0.392047	sub-08
IPS1-2-3	0.403591	sub-08
7AL	0.334281	sub-08
BA2	0.324799	sub-08
PFt	0.309191	sub-08
PFop	0.310292	sub-08
V1v	0.477434	sub-09
V1d	0.44884	sub-09
V2v	0.442308	sub-09
V2d	0.464737	sub-09
V3v	0.387416	sub-09
V3d	0.519126	sub-09
hV4	0.503713	sub-09
EBA	0.583596	sub-09
FFA	0.492684	sub-09
OFA	0.569073	sub-09
STS	0.405983	sub-09
LOC	0.557773	sub-09
PPA	0.366075	sub-09
RSC	0.314992	sub-09
TOS	0.601071	sub-09
V3ab	0.515384	sub-09
IPS0	0.553061	sub-09
IPS1-2-3	0.505987	sub-09
7AL	0.401402	sub-09
BA2	0.389287	sub-09
PFt	0.396084	sub-09
PFop	0.340784	sub-09
V1v	0.427954	sub-10
V1d	0.427125	sub-10
V2v	0.425048	sub-10
V2d	0.446847	sub-10
V3v	0.385499	sub-10
V3d	0.421208	sub-10
hV4	0.350722	sub-10
EBA	0.462846	sub-10
FFA	0.35362	sub-10
OFA	0.358056	sub-10
STS	0.354804	sub-10
LOC	0.490182	sub-10
PPA	0.320987	sub-10
RSC	0.242497	sub-10
TOS	0.369349	sub-10
V3ab	0.381053	sub-10
IPS0	0.368788	sub-10
IPS1-2-3	0.346965	sub-10
7AL	0.313441	sub-10
BA2	0.366152	sub-10
PFt	0.362136	sub-10
PFop	0.328332	sub-10

## Sheet: Figure 3d
ROI	SearchlightReliabilityTest	Ceiling	Subject
V1v	0.197786	Lower	sub-01
V1v	0.411784	Upper	sub-01
V1d	0.281296	Lower	sub-01
V1d	0.463996	Upper	sub-01
V2v	0.222029	Lower	sub-01
V2v	0.435443	Upper	sub-01
V2d	0.408266	Lower	sub-01
V2d	0.561402	Upper	sub-01
V3v	0.387175	Lower	sub-01
V3v	0.542264	Upper	sub-01
V3d	0.427893	Lower	sub-01
V3d	0.569088	Upper	sub-01
hV4	0.435526	Lower	sub-01
hV4	0.573688	Upper	sub-01
EBA	0.606617	Lower	sub-01
EBA	0.714557	Upper	sub-01
FFA	0.542816	Lower	sub-01
FFA	0.665289	Upper	sub-01
OFA	0.536352	Lower	sub-01
OFA	0.67019	Upper	sub-01
STS	0.266914	Lower	sub-01
STS	0.445356	Upper	sub-01
LOC	0.577285	Lower	sub-01
LOC	0.696182	Upper	sub-01
PPA	0.370841	Lower	sub-01
PPA	0.585284	Upper	sub-01
RSC	0.155882	Lower	sub-01
RSC	0.426902	Upper	sub-01
TOS	0.367567	Lower	sub-01
TOS	0.562459	Upper	sub-01
V3ab	0.377719	Lower	sub-01
V3ab	0.53154	Upper	sub-01
IPS0	0.423971	Lower	sub-01
IPS0	0.583687	Upper	sub-01
IPS1-2-3	0.344375	Lower	sub-01
IPS1-2-3	0.534904	Upper	sub-01
7AL	0.376416	Lower	sub-01
7AL	0.560317	Upper	sub-01
BA2	0.256458	Lower	sub-01
BA2	0.489163	Upper	sub-01
PFt	0.260355	Lower	sub-01
PFt	0.509243	Upper	sub-01
PFop	0.214725	Lower	sub-01
PFop	0.444306	Upper	sub-01
V1v	0.276465	Lower	sub-02
V1v	0.465795	Upper	sub-02
V1d	0.362509	Lower	sub-02
V1d	0.523512	Upper	sub-02
V2v	0.264092	Lower	sub-02
V2v	0.459959	Upper	sub-02
V2d	0.364078	Lower	sub-02
V2d	0.518949	Upper	sub-02
V3v	0.428059	Lower	sub-02
V3v	0.576239	Upper	sub-02
V3d	0.374658	Lower	sub-02
V3d	0.519066	Upper	sub-02
hV4	0.435195	Lower	sub-02
hV4	0.572444	Upper	sub-02
EBA	0.510822	Lower	sub-02
EBA	0.620914	Upper	sub-02
FFA	0.446603	Lower	sub-02
FFA	0.612731	Upper	sub-02
OFA	0.410944	Lower	sub-02
OFA	0.557312	Upper	sub-02
STS	0.22498	Lower	sub-02
STS	0.45266	Upper	sub-02
LOC	0.510856	Lower	sub-02
LOC	0.628278	Upper	sub-02
PPA	0.193901	Lower	sub-02
PPA	0.390258	Upper	sub-02
RSC	0.0715571	Lower	sub-02
RSC	0.333717	Upper	sub-02
TOS	0.192088	Lower	sub-02
TOS	0.364908	Upper	sub-02
V3ab	0.341491	Lower	sub-02
V3ab	0.508705	Upper	sub-02
IPS0	0.330412	Lower	sub-02
IPS0	0.496338	Upper	sub-02
IPS1-2-3	0.214381	Lower	sub-02
IPS1-2-3	0.408985	Upper	sub-02
7AL	0.16995	Lower	sub-02
7AL	0.370002	Upper	sub-02
BA2	0.0567082	Lower	sub-02
BA2	0.324124	Upper	sub-02
PFt	0.0565103	Lower	sub-02
PFt	0.328705	Upper	sub-02
PFop	0.076542	Lower	sub-02
PFop	0.335521	Upper	sub-02
V1v	0.163971	Lower	sub-03
V1v	0.393974	Upper	sub-03
V1d	0.241142	Lower	sub-03
V1d	0.414672	Upper	sub-03
V2v	0.264318	Lower	sub-03
V2v	0.482241	Upper	sub-03
V2d	0.351174	Lower	sub-03
V2d	0.495047	Upper	sub-03
V3v	0.396386	Lower	sub-03
V3v	0.553481	Upper	sub-03
V3d	0.376895	Lower	sub-03
V3d	0.512991	Upper	sub-03
hV4	0.456765	Lower	sub-03
hV4	0.593864	Upper	sub-03
EBA	0.579102	Lower	sub-03
EBA	0.692501	Upper	sub-03
FFA	0.477766	Lower	sub-03
FFA	0.611571	Upper	sub-03
OFA	0.4516	Lower	sub-03
OFA	0.531604	Upper	sub-03
STS	0.282019	Lower	sub-03
STS	0.505174	Upper	sub-03
LOC	0.483963	Lower	sub-03
LOC	0.612796	Upper	sub-03
PPA	0.283704	Lower	sub-03
PPA	0.484677	Upper	sub-03
RSC	0.150657	Lower	sub-03
RSC	0.412484	Upper	sub-03
TOS	0.272196	Lower	sub-03
TOS	0.422026	Upper	sub-03
V3ab	0.331992	Lower	sub-03
V3ab	0.482907	Upper	sub-03
IPS0	0.307999	Lower	sub-03
IPS0	0.453753	Upper	sub-03
IPS1-2-3	0.132532	Lower	sub-03
IPS1-2-3	0.311838	Upper	sub-03
7AL	0.166222	Lower	sub-03
7AL	0.362531	Upper	sub-03
BA2	0.0954086	Lower	sub-03
BA2	0.319981	Upper	sub-03
PFt	0.0859488	Lower	sub-03
PFt	0.304129	Upper	sub-03
PFop	0.0963868	Lower	sub-03
PFop	0.332462	Upper	sub-03
V1v	0.473658	Lower	sub-04
V1v	0.59182	Upper	sub-04
V1d	0.457399	Lower	sub-04
V1d	0.579121	Upper	sub-04
V2v	0.42799	Lower	sub-04
V2v	0.551106	Upper	sub-04
V2d	0.505757	Lower	sub-04
V2d	0.633103	Upper	sub-04
V3v	0.427588	Lower	sub-04
V3v	0.559196	Upper	sub-04
V3d	0.456441	Lower	sub-04
V3d	0.612627	Upper	sub-04
hV4	0.403667	Lower	sub-04
hV4	0.542108	Upper	sub-04
EBA	0.527213	Lower	sub-04
EBA	0.647054	Upper	sub-04
FFA	0.496531	Lower	sub-04
FFA	0.627505	Upper	sub-04
OFA	0.383215	Lower	sub-04
OFA	0.515589	Upper	sub-04
STS	0.299726	Lower	sub-04
STS	0.498483	Upper	sub-04
LOC	0.497182	Lower	sub-04
LOC	0.606265	Upper	sub-04
PPA	0.262712	Lower	sub-04
PPA	0.441166	Upper	sub-04
RSC	0.132541	Lower	sub-04
RSC	0.398274	Upper	sub-04
TOS	0.292654	Lower	sub-04
TOS	0.517315	Upper	sub-04
V3ab	0.345049	Lower	sub-04
V3ab	0.528245	Upper	sub-04
IPS0	0.307042	Lower	sub-04
IPS0	0.487479	Upper	sub-04
IPS1-2-3	0.173038	Lower	sub-04
IPS1-2-3	0.370534	Upper	sub-04
7AL	0.181968	Lower	sub-04
7AL	0.384197	Upper	sub-04
BA2	0.0344302	Lower	sub-04
BA2	0.261259	Upper	sub-04
PFt	0.0738724	Lower	sub-04
PFt	0.310815	Upper	sub-04
PFop	0.103953	Lower	sub-04
PFop	0.34138	Upper	sub-04
V1v	0.37237	Lower	sub-05
V1v	0.564585	Upper	sub-05
V1d	0.44954	Lower	sub-05
V1d	0.606295	Upper	sub-05
V2v	0.325052	Lower	sub-05
V2v	0.518635	Upper	sub-05
V2d	0.419385	Lower	sub-05
V2d	0.548848	Upper	sub-05
V3v	0.385424	Lower	sub-05
V3v	0.536407	Upper	sub-05
V3d	0.369575	Lower	sub-05
V3d	0.498771	Upper	sub-05
hV4	0.416113	Lower	sub-05
hV4	0.542009	Upper	sub-05
EBA	0.536106	Lower	sub-05
EBA	0.651005	Upper	sub-05
FFA	0.499456	Lower	sub-05
FFA	0.628506	Upper	sub-05
OFA	0.504682	Lower	sub-05
OFA	0.616386	Upper	sub-05
STS	0.198335	Lower	sub-05
STS	0.426251	Upper	sub-05
LOC	0.480747	Lower	sub-05
LOC	0.605657	Upper	sub-05
PPA	0.281451	Lower	sub-05
PPA	0.481704	Upper	sub-05
RSC	0.0821515	Lower	sub-05
RSC	0.351066	Upper	sub-05
TOS	0.211566	Lower	sub-05
TOS	0.406119	Upper	sub-05
V3ab	0.302164	Lower	sub-05
V3ab	0.452831	Upper	sub-05
IPS0	0.327445	Lower	sub-05
IPS0	0.485441	Upper	sub-05
IPS1-2-3	0.292692	Lower	sub-05
IPS1-2-3	0.478391	Upper	sub-05
7AL	0.220473	Lower	sub-05
7AL	0.407595	Upper	sub-05
BA2	0.0920183	Lower	sub-05
BA2	0.349562	Upper	sub-05
PFt	0.101557	Lower	sub-05
PFt	0.353756	Upper	sub-05
PFop	0.116992	Lower	sub-05
PFop	0.379594	Upper	sub-05
V1v	0.444504	Lower	sub-06
V1v	0.599723	Upper	sub-06
V1d	0.478362	Lower	sub-06
V1d	0.611948	Upper	sub-06
V2v	0.491494	Lower	sub-06
V2v	0.646398	Upper	sub-06
V2d	0.471905	Lower	sub-06
V2d	0.604915	Upper	sub-06
V3v	0.441118	Lower	sub-06
V3v	0.594381	Upper	sub-06
V3d	0.437212	Lower	sub-06
V3d	0.564187	Upper	sub-06
hV4	0.465603	Lower	sub-06
hV4	0.60579	Upper	sub-06
EBA	0.56491	Lower	sub-06
EBA	0.669628	Upper	sub-06
FFA	0.528022	Lower	sub-06
FFA	0.654881	Upper	sub-06
OFA	0.559359	Lower	sub-06
OFA	0.680285	Upper	sub-06
STS	0.227542	Lower	sub-06
STS	0.413979	Upper	sub-06
LOC	0.552129	Lower	sub-06
LOC	0.652669	Upper	sub-06
PPA	0.317321	Lower	sub-06
PPA	0.491124	Upper	sub-06
RSC	0.0997667	Lower	sub-06
RSC	0.35059	Upper	sub-06
TOS		Lower	sub-06
TOS		Upper	sub-06
V3ab	0.37062	Lower	sub-06
V3ab	0.514804	Upper	sub-06
IPS0	0.339934	Lower	sub-06
IPS0	0.492054	Upper	sub-06
IPS1-2-3	0.24167	Lower	sub-06
IPS1-2-3	0.428021	Upper	sub-06
7AL	0.318091	Lower	sub-06
7AL	0.515287	Upper	sub-06
BA2	0.1282	Lower	sub-06
BA2	0.351873	Upper	sub-06
PFt	0.14546	Lower	sub-06
PFt	0.376232	Upper	sub-06
PFop	0.107748	Lower	sub-06
PFop	0.327482	Upper	sub-06
V1v	0.237753	Lower	sub-07
V1v	0.41042	Upper	sub-07
V1d	0.220741	Lower	sub-07
V1d	0.391289	Upper	sub-07
V2v	0.200578	Lower	sub-07
V2v	0.381368	Upper	sub-07
V2d	0.243827	Lower	sub-07
V2d	0.417843	Upper	sub-07
V3v	0.217609	Lower	sub-07
V3v	0.383143	Upper	sub-07
V3d	0.269562	Lower	sub-07
V3d	0.438937	Upper	sub-07
hV4	0.241566	Lower	sub-07
hV4	0.397074	Upper	sub-07
EBA	0.482889	Lower	sub-07
EBA	0.581226	Upper	sub-07
FFA	0.360627	Lower	sub-07
FFA	0.527603	Upper	sub-07
OFA	0.307602	Lower	sub-07
OFA	0.467595	Upper	sub-07
STS	0.227653	Lower	sub-07
STS	0.395001	Upper	sub-07
LOC	0.40854	Lower	sub-07
LOC	0.524556	Upper	sub-07
PPA	0.200315	Lower	sub-07
PPA	0.37163	Upper	sub-07
RSC		Lower	sub-07
RSC		Upper	sub-07
TOS		Lower	sub-07
TOS		Upper	sub-07
V3ab	0.215147	Lower	sub-07
V3ab	0.388264	Upper	sub-07
IPS0	0.164549	Lower	sub-07
IPS0	0.333111	Upper	sub-07
IPS1-2-3	0.0988122	Lower	sub-07
IPS1-2-3	0.313665	Upper	sub-07
7AL	0.0542768	Lower	sub-07
7AL	0.291968	Upper	sub-07
BA2	0.0538241	Lower	sub-07
BA2	0.323842	Upper	sub-07
PFt	0.0612182	Lower	sub-07
PFt	0.318017	Upper	sub-07
PFop	0.0836561	Lower	sub-07
PFop	0.340997	Upper	sub-07
V1v	0.330103	Lower	sub-08
V1v	0.50537	Upper	sub-08
V1d	0.399603	Lower	sub-08
V1d	0.551825	Upper	sub-08
V2v	0.35206	Lower	sub-08
V2v	0.523221	Upper	sub-08
V2d	0.415215	Lower	sub-08
V2d	0.55322	Upper	sub-08
V3v	0.424529	Lower	sub-08
V3v	0.566576	Upper	sub-08
V3d	0.364762	Lower	sub-08
V3d	0.502343	Upper	sub-08
hV4	0.435501	Lower	sub-08
hV4	0.566095	Upper	sub-08
EBA	0.520218	Lower	sub-08
EBA	0.635274	Upper	sub-08
FFA	0.476604	Lower	sub-08
FFA	0.618992	Upper	sub-08
OFA	0.455761	Lower	sub-08
OFA	0.594065	Upper	sub-08
STS	0.239857	Lower	sub-08
STS	0.488417	Upper	sub-08
LOC	0.465399	Lower	sub-08
LOC	0.596986	Upper	sub-08
PPA	0.268493	Lower	sub-08
PPA	0.424545	Upper	sub-08
RSC	0.0710866	Lower	sub-08
RSC	0.29831	Upper	sub-08
TOS	0.242122	Lower	sub-08
TOS	0.398979	Upper	sub-08
V3ab	0.368072	Lower	sub-08
V3ab	0.517646	Upper	sub-08
IPS0	0.343535	Lower	sub-08
IPS0	0.501393	Upper	sub-08
IPS1-2-3	0.286162	Lower	sub-08
IPS1-2-3	0.490793	Upper	sub-08
7AL	0.206568	Lower	sub-08
7AL	0.414965	Upper	sub-08
BA2	0.144087	Lower	sub-08
BA2	0.400398	Upper	sub-08
PFt	0.148673	Lower	sub-08
PFt	0.413303	Upper	sub-08
PFop	0.175479	Lower	sub-08
PFop	0.441071	Upper	sub-08
V1v	0.402628	Lower	sub-09
V1v	0.566896	Upper	sub-09
V1d	0.415285	Lower	sub-09
V1d	0.574727	Upper	sub-09
V2v	0.347134	Lower	sub-09
V2v	0.512204	Upper	sub-09
V2d	0.401613	Lower	sub-09
V2d	0.562098	Upper	sub-09
V3v	0.393039	Lower	sub-09
V3v	0.534518	Upper	sub-09
V3d	0.472658	Lower	sub-09
V3d	0.627208	Upper	sub-09
hV4	0.4611	Lower	sub-09
hV4	0.599621	Upper	sub-09
EBA	0.589876	Lower	sub-09
EBA	0.701307	Upper	sub-09
FFA	0.528458	Lower	sub-09
FFA	0.670814	Upper	sub-09
OFA	0.536404	Lower	sub-09
OFA	0.666966	Upper	sub-09
STS	0.316198	Lower	sub-09
STS	0.496995	Upper	sub-09
LOC	0.581867	Lower	sub-09
LOC	0.690142	Upper	sub-09
PPA	0.366373	Lower	sub-09
PPA	0.527101	Upper	sub-09
RSC	0.148025	Lower	sub-09
RSC	0.408477	Upper	sub-09
TOS	0.548076	Lower	sub-09
TOS	0.691709	Upper	sub-09
V3ab	0.456819	Lower	sub-09
V3ab	0.6257	Upper	sub-09
IPS0	0.456069	Lower	sub-09
IPS0	0.636153	Upper	sub-09
IPS1-2-3	0.361823	Lower	sub-09
IPS1-2-3	0.583108	Upper	sub-09
7AL	0.321338	Lower	sub-09
7AL	0.535465	Upper	sub-09
BA2	0.205772	Lower	sub-09
BA2	0.451853	Upper	sub-09
PFt	0.200595	Lower	sub-09
PFt	0.430804	Upper	sub-09
PFop	0.207505	Lower	sub-09
PFop	0.4293	Upper	sub-09
V1v	0.280638	Lower	sub-10
V1v	0.450188	Upper	sub-10
V1d	0.337963	Lower	sub-10
V1d	0.502325	Upper	sub-10
V2v	0.248446	Lower	sub-10
V2v	0.431867	Upper	sub-10
V2d	0.381765	Lower	sub-10
V2d	0.523323	Upper	sub-10
V3v	0.295213	Lower	sub-10
V3v	0.458595	Upper	sub-10
V3d	0.402168	Lower	sub-10
V3d	0.526343	Upper	sub-10
hV4	0.313752	Lower	sub-10
hV4	0.445974	Upper	sub-10
EBA	0.446306	Lower	sub-10
EBA	0.552333	Upper	sub-10
FFA	0.237883	Lower	sub-10
FFA	0.4156	Upper	sub-10
OFA	0.304797	Lower	sub-10
OFA	0.462083	Upper	sub-10
STS	0.127953	Lower	sub-10
STS	0.338212	Upper	sub-10
LOC	0.49737	Lower	sub-10
LOC	0.603275	Upper	sub-10
PPA	0.231767	Lower	sub-10
PPA	0.404029	Upper	sub-10
RSC	0.0469885	Lower	sub-10
RSC	0.283322	Upper	sub-10
TOS	0.247807	Lower	sub-10
TOS	0.404364	Upper	sub-10
V3ab	0.333428	Lower	sub-10
V3ab	0.476047	Upper	sub-10
IPS0	0.260022	Lower	sub-10
IPS0	0.408881	Upper	sub-10
IPS1-2-3	0.187201	Lower	sub-10
IPS1-2-3	0.365215	Upper	sub-10
7AL	0.165097	Lower	sub-10
7AL	0.37136	Upper	sub-10
BA2	0.118052	Lower	sub-10
BA2	0.351651	Upper	sub-10
PFt	0.10285	Lower	sub-10
PFt	0.310905	Upper	sub-10
PFop	0.107157	Lower	sub-10
PFop	0.324532	Upper	sub-10

## Sheet: Figure 4c
ROI	Subject	Correlation_Mean_Difference	Unnamed: 3	Unnamed: 4	ROI.1	pvalue (uncorrected)
V1v	sub-01	0.388605			V1v	0.0186583
V1v	sub-02	-0.0909673			V1d	0.000534696
V1v	sub-03	0.0340298			V2v	0.148613
V1v	sub-04	0.0938036			V2d	0.00793736
V1v	sub-05	0.0877343			V3v	0.00270143
V1v	sub-06	0.0942703			V3d	0.288583
V1v	sub-07	0.0735112			hV4	0.000267949
V1v	sub-08	0.164596			EBA	9.54727e-08
V1v	sub-09	0.0918564			FFA	1.40922e-08
V1v	sub-10	0.15844			OFA	1.11334e-06
V1d	sub-01	0.24806			STS	0.000230123
V1d	sub-02	-0.00255107			LOC	1.12334e-08
V1d	sub-03	0.068936			PPA	6.18868e-05
V1d	sub-04	0.129607			RSC	0.0209296
V1d	sub-05	0.130704			TOS	0.0113245
V1d	sub-06	0.0797903			V3ab	0.000440216
V1d	sub-07	0.0847446			IPS0	4.79218e-06
V1d	sub-08	0.13395			IPS1-2-3	1.37799e-05
V1d	sub-09	0.072433			7AL	2.75185e-05
V1d	sub-10	0.141232			BA2	7.04335e-05
V2v	sub-01	0.183172			PFt	4.66017e-06
V2v	sub-02	-0.111432			PFop	1.15734e-05
V2v	sub-03	0.101221
V2v	sub-04	-0.0379903
V2v	sub-05	0.0237354
V2v	sub-06	0.0465204
V2v	sub-07	-0.0327413
V2v	sub-08	0.111237
V2v	sub-09	0.0413395
V2v	sub-10	0.112539
V2d	sub-01	0.0439404
V2d	sub-02	-0.0548811
V2d	sub-03	0.0539496
V2d	sub-04	0.0741821
V2d	sub-05	0.171058
V2d	sub-06	0.0460571
V2d	sub-07	0.125611
V2d	sub-08	0.0141415
V2d	sub-09	0.126041
V2d	sub-10	0.0883611
V3v	sub-01	-0.044971
V3v	sub-02	-0.142906
V3v	sub-03	-0.0219465
V3v	sub-04	-0.162073
V3v	sub-05	-0.071731
V3v	sub-06	-0.0434963
V3v	sub-07	-0.169049
V3v	sub-08	-0.0780558
V3v	sub-09	-0.0530379
V3v	sub-10	0.00625722
V3d	sub-01	0.0269185
V3d	sub-02	-0.138833
V3d	sub-03	-0.103806
V3d	sub-04	-0.0181328
V3d	sub-05	0.119996
V3d	sub-06	-0.0652641
V3d	sub-07	-0.0367114
V3d	sub-08	-0.0845139
V3d	sub-09	0.0554459
V3d	sub-10	-0.0331151
hV4	sub-01	-0.0201811
hV4	sub-02	-0.234766
hV4	sub-03	-0.107592
hV4	sub-04	-0.150126
hV4	sub-05	-0.0469102
hV4	sub-06	-0.0929152
hV4	sub-07	-0.162022
hV4	sub-08	-0.158516
hV4	sub-09	-0.0706452
hV4	sub-10	-0.10889
EBA	sub-01	-0.217482
EBA	sub-02	-0.22903
EBA	sub-03	-0.192167
EBA	sub-04	-0.196701
EBA	sub-05	-0.219841
EBA	sub-06	-0.269782
EBA	sub-07	-0.207715
EBA	sub-08	-0.291956
EBA	sub-09	-0.21733
EBA	sub-10	-0.347972
FFA	sub-01	-0.25222
FFA	sub-02	-0.182407
FFA	sub-03	-0.228733
FFA	sub-04	-0.144421
FFA	sub-05	-0.257107
FFA	sub-06	-0.236623
FFA	sub-07	-0.196226
FFA	sub-08	-0.244778
FFA	sub-09	-0.213354
FFA	sub-10	-0.251703
OFA	sub-01	-0.278722
OFA	sub-02	-0.177551
OFA	sub-03	-0.24758
OFA	sub-04	-0.111669
OFA	sub-05	-0.311971
OFA	sub-06	-0.267788
OFA	sub-07	-0.327146
OFA	sub-08	-0.21135
OFA	sub-09	-0.219951
OFA	sub-10	-0.311969
STS	sub-01	-0.0761803
STS	sub-02	-0.138114
STS	sub-03	-0.149681
STS	sub-04	-0.131189
STS	sub-05	-0.17748
STS	sub-06	-0.195045
STS	sub-07	-0.0296648
STS	sub-08	-0.333207
STS	sub-09	-0.136716
STS	sub-10	-0.269439
LOC	sub-01	-0.216786
LOC	sub-02	-0.268903
LOC	sub-03	-0.284616
LOC	sub-04	-0.213619
LOC	sub-05	-0.310244
LOC	sub-06	-0.302637
LOC	sub-07	-0.244554
LOC	sub-08	-0.348837
LOC	sub-09	-0.246628
LOC	sub-10	-0.311959
PPA	sub-01	-0.0526803
PPA	sub-02	-0.156797
PPA	sub-03	-0.175831
PPA	sub-04	-0.130528
PPA	sub-05	-0.217513
PPA	sub-06	-0.00876744
PPA	sub-07	-0.14452
PPA	sub-08	-0.178373
PPA	sub-09	-0.182927
PPA	sub-10	-0.163524
RSC	sub-01	0.0529329
RSC	sub-02	-0.0542534
RSC	sub-03	-0.169908
RSC	sub-04	-0.0469751
RSC	sub-05	-0.00373669
RSC	sub-06	-0.0658531
RSC	sub-07
RSC	sub-08	-0.0470483
RSC	sub-09	-0.134963
RSC	sub-10	-0.109694
TOS	sub-01	0.145076
TOS	sub-02	-0.163074
TOS	sub-03	-0.217636
TOS	sub-04	-0.162247
TOS	sub-05	-0.187227
TOS	sub-06
TOS	sub-07
TOS	sub-08	-0.154101
TOS	sub-09	-0.287664
TOS	sub-10	-0.216665
V3ab	sub-01	0.0129777
V3ab	sub-02	-0.303038
V3ab	sub-03	-0.266277
V3ab	sub-04	-0.116088
V3ab	sub-05	-0.0859204
V3ab	sub-06	-0.0781105
V3ab	sub-07	-0.199755
V3ab	sub-08	-0.184137
V3ab	sub-09	-0.187998
V3ab	sub-10	-0.209438
IPS0	sub-01	-0.152443
IPS0	sub-02	-0.396421
IPS0	sub-03	-0.292643
IPS0	sub-04	-0.152798
IPS0	sub-05	-0.255351
IPS0	sub-06	-0.160031
IPS0	sub-07	-0.244232
IPS0	sub-08	-0.310095
IPS0	sub-09	-0.342159
IPS0	sub-10	-0.330912
IPS1-2-3	sub-01	-0.176211
IPS1-2-3	sub-02	-0.293795
IPS1-2-3	sub-03	-0.305868
IPS1-2-3	sub-04	-0.175569
IPS1-2-3	sub-05	-0.475175
IPS1-2-3	sub-06	-0.209754
IPS1-2-3	sub-07	-0.310496
IPS1-2-3	sub-08	-0.372424
IPS1-2-3	sub-09	-0.339405
IPS1-2-3	sub-10	-0.140768
7AL	sub-01	-0.218875
7AL	sub-02	-0.239319
7AL	sub-03	-0.399556
7AL	sub-04	-0.146435
7AL	sub-05	-0.420132
7AL	sub-06	-0.190176
7AL	sub-07	-0.124099
7AL	sub-08	-0.17589
7AL	sub-09	-0.300744
7AL	sub-10	-0.253685
BA2	sub-01	-0.186691
BA2	sub-02	-0.339767
BA2	sub-03	-0.24585
BA2	sub-04	-0.150691
BA2	sub-05	-0.131643
BA2	sub-06	-0.248765
BA2	sub-07	-0.24341
BA2	sub-08	-0.561773
BA2	sub-09	-0.247245
BA2	sub-10	-0.333699
PFt	sub-01	-0.293952
PFt	sub-02	-0.390718
PFt	sub-03	-0.297822
PFt	sub-04	-0.249337
PFt	sub-05	-0.409006
PFt	sub-06	-0.332264
PFt	sub-07	-0.438155
PFt	sub-08	-0.517506
PFt	sub-09	-0.253675
PFt	sub-10	-0.143668
PFop	sub-01	-0.236932
PFop	sub-02	-0.316807
PFop	sub-03	-0.226382
PFop	sub-04	-0.293637
PFop	sub-05	-0.343357
PFop	sub-06	-0.26443
PFop	sub-07	-0.186275
PFop	sub-08	-0.544336
PFop	sub-09	-0.209535
PFop	sub-10	-0.224683

## Sheet: Figure 5c
ROI	Correlation_Mean	Username	Subject	Unnamed: 4	Unnamed: 5	ROI.1	pvalue (uncorrected)
V1v	0.00126171	M4layer1	sub-01			V1vM4layer1	0.00147314
V1d	0.00389164	M4layer1	sub-01			V1dM4layer1	0.00182314
V2v	0.00218325	M4layer1	sub-01			V2vM4layer1	0.000759337
V2d	-0.000380155	M4layer1	sub-01			V2dM4layer1	0.0833362
V3v	0.00143429	M4layer1	sub-01			V3vM4layer1	0.0149079
V3d	-0.00045844	M4layer1	sub-01			V3dM4layer1	0.0121008
hV4	-0.000220799	M4layer1	sub-01			hV4M4layer1	0.237309
EBA	-0.000255295	M4layer1	sub-01			EBAM4layer1	0.668343
FFA	-0.00160784	M4layer1	sub-01			FFAM4layer1	0.576074
OFA	-0.00177957	M4layer1	sub-01			OFAM4layer1	0.705236
STS	-0.0021494	M4layer1	sub-01			STSM4layer1	0.905343
LOC	-6.67216e-05	M4layer1	sub-01			LOCM4layer1	0.891376
PPA	-0.000394437	M4layer1	sub-01			PPAM4layer1	0.816583
RSC	0.0016042	M4layer1	sub-01			RSCM4layer1	0.858674
TOS	0.000836968	M4layer1	sub-01			TOSM4layer1	0.677797
V3ab	0.000480022	M4layer1	sub-01			V3abM4layer1	0.00463089
IPS0	0.00112907	M4layer1	sub-01			IPS0M4layer1	0.220069
IPS1-2-3	0.00248752	M4layer1	sub-01			IPS1-2-3M4layer1	0.642402
7AL	-0.000222875	M4layer1	sub-01			7ALM4layer1	0.684812
BA2	0.00116946	M4layer1	sub-01			BA2M4layer1	0.910801
PFt	0.00187182	M4layer1	sub-01			PFtM4layer1	0.790173
PFop	0.00278266	M4layer1	sub-01			PFopM4layer1	0.821608
V1v	0.00278612	M4layer1	sub-02			V1vM4layer2	0.000609772
V1d	0.0016136	M4layer1	sub-02			V1dM4layer2	0.000127904
V2v	0.000722871	M4layer1	sub-02			V2vM4layer2	2.20985e-05
V2d	0.0026287	M4layer1	sub-02			V2dM4layer2	6.1382e-06
V3v	0.00118201	M4layer1	sub-02			V3vM4layer2	0.000815087
V3d	0.00291592	M4layer1	sub-02			V3dM4layer2	4.37521e-05
hV4	0.00217707	M4layer1	sub-02			hV4M4layer2	3.80707e-05
EBA	-0.000222284	M4layer1	sub-02			EBAM4layer2	1.53965e-05
FFA	0.000162776	M4layer1	sub-02			FFAM4layer2	0.0346963
OFA	0.00175477	M4layer1	sub-02			OFAM4layer2	0.0201899
STS	0.00174441	M4layer1	sub-02			STSM4layer2	0.370961
LOC	0.00264405	M4layer1	sub-02			LOCM4layer2	2.24266e-05
PPA	0.00192968	M4layer1	sub-02			PPAM4layer2	0.0255265
RSC	-0.000330626	M4layer1	sub-02			RSCM4layer2	0.00529285
TOS	0.00435542	M4layer1	sub-02			TOSM4layer2	0.0124277
V3ab	0.00271119	M4layer1	sub-02			V3abM4layer2	6.40242e-05
IPS0	0.00246347	M4layer1	sub-02			IPS0M4layer2	0.000429542
IPS1-2-3	0.000738547	M4layer1	sub-02			IPS1-2-3M4layer2	0.101055
7AL	-0.00464498	M4layer1	sub-02			7ALM4layer2	0.259925
BA2	-0.00734346	M4layer1	sub-02			BA2M4layer2	0.0523135
PFt	-0.00329677	M4layer1	sub-02			PFtM4layer2	0.611529
PFop	-0.00158338	M4layer1	sub-02			PFopM4layer2	0.255607
V1v	0.0010578	M4layer1	sub-03			V1vM4layer3	0.0553043
V1d	0.00158974	M4layer1	sub-03			V1dM4layer3	0.0516782
V2v	0.00031261	M4layer1	sub-03			V2vM4layer3	0.000107595
V2d	0.00122745	M4layer1	sub-03			V2dM4layer3	0.00950152
V3v	0.0014895	M4layer1	sub-03			V3vM4layer3	0.000916712
V3d	0.0008494	M4layer1	sub-03			V3dM4layer3	0.00317585
hV4	0.000874926	M4layer1	sub-03			hV4M4layer3	0.00430418
EBA	-0.000598872	M4layer1	sub-03			EBAM4layer3	0.000673105
FFA	-0.00168793	M4layer1	sub-03			FFAM4layer3	0.0803243
OFA	-0.00198953	M4layer1	sub-03			OFAM4layer3	0.1009
STS	0.00180448	M4layer1	sub-03			STSM4layer3	0.612254
LOC	-0.000734687	M4layer1	sub-03			LOCM4layer3	0.000151194
PPA	0.000390433	M4layer1	sub-03			PPAM4layer3	0.713032
RSC	-3.65866e-05	M4layer1	sub-03			RSCM4layer3	0.659024
TOS	-0.00225157	M4layer1	sub-03			TOSM4layer3	0.405884
V3ab	6.62213e-05	M4layer1	sub-03			V3abM4layer3	0.00167704
IPS0	-0.00289084	M4layer1	sub-03			IPS0M4layer3	0.00899279
IPS1-2-3	-0.0028141	M4layer1	sub-03			IPS1-2-3M4layer3	0.795365
7AL	-0.00103754	M4layer1	sub-03			7ALM4layer3	0.464606
BA2	-0.0029949	M4layer1	sub-03			BA2M4layer3	0.00168397
PFt	-0.00724102	M4layer1	sub-03			PFtM4layer3	0.00133706
PFop	0.000226347	M4layer1	sub-03			PFopM4layer3	0.942684
V1v	0.00364893	M4layer1	sub-04			V1vM4layer4	0.021516
V1d	0.00196561	M4layer1	sub-04			V1dM4layer4	0.015744
V2v	0.00242776	M4layer1	sub-04			V2vM4layer4	0.0166995
V2d	0.00240406	M4layer1	sub-04			V2dM4layer4	0.0151221
V3v	0.00179518	M4layer1	sub-04			V3vM4layer4	0.0270415
V3d	0.00230104	M4layer1	sub-04			V3dM4layer4	0.000724639
hV4	0.00305506	M4layer1	sub-04			hV4M4layer4	0.768443
EBA	0.00137608	M4layer1	sub-04			EBAM4layer4	2.66152e-05
FFA	0.000383717	M4layer1	sub-04			FFAM4layer4	0.0250205
OFA	0.00392053	M4layer1	sub-04			OFAM4layer4	0.778627
STS	-6.1627e-05	M4layer1	sub-04			STSM4layer4	0.0187271
LOC	9.82794e-05	M4layer1	sub-04			LOCM4layer4	0.00196768
PPA	-0.00268419	M4layer1	sub-04			PPAM4layer4	0.370697
RSC	-0.00103374	M4layer1	sub-04			RSCM4layer4	0.799657
TOS	-0.00238625	M4layer1	sub-04			TOSM4layer4	0.553399
V3ab	0.000848775	M4layer1	sub-04			V3abM4layer4	0.229989
IPS0	0.000578066	M4layer1	sub-04			IPS0M4layer4	0.0587966
IPS1-2-3	-0.00062856	M4layer1	sub-04			IPS1-2-3M4layer4	0.00515007
7AL	-0.00104097	M4layer1	sub-04			7ALM4layer4	0.0060466
BA2	0.000595229	M4layer1	sub-04			BA2M4layer4	0.0226592
PFt	0.000761545	M4layer1	sub-04			PFtM4layer4	0.0199193
PFop	0.000796334	M4layer1	sub-04			PFopM4layer4	0.0506254
V1v	0.000791422	M4layer1	sub-05
V1d	-0.000136026	M4layer1	sub-05
V2v	0.000930468	M4layer1	sub-05
V2d	-0.00217844	M4layer1	sub-05
V3v	-0.000877525	M4layer1	sub-05
V3d	-0.00038219	M4layer1	sub-05
hV4	-0.00259341	M4layer1	sub-05
EBA	-0.0014675	M4layer1	sub-05
FFA	-0.00137924	M4layer1	sub-05
OFA	0.00152156	M4layer1	sub-05
STS	-0.00222847	M4layer1	sub-05
LOC	-0.00188297	M4layer1	sub-05
PPA	-0.003363	M4layer1	sub-05
RSC	-0.00181753	M4layer1	sub-05
TOS	-0.00538506	M4layer1	sub-05
V3ab	0.000708526	M4layer1	sub-05
IPS0	-0.00150769	M4layer1	sub-05
IPS1-2-3	-0.00195033	M4layer1	sub-05
7AL	0.000491962	M4layer1	sub-05
BA2	0.00183026	M4layer1	sub-05
PFt	-0.00102557	M4layer1	sub-05
PFop	-0.00205299	M4layer1	sub-05
V1v	0.00179607	M4layer1	sub-06
V1d	0.00161689	M4layer1	sub-06
V2v	0.00371975	M4layer1	sub-06
V2d	0.00178099	M4layer1	sub-06
V3v	0.00171513	M4layer1	sub-06
V3d	0.00197392	M4layer1	sub-06
hV4	0.00275895	M4layer1	sub-06
EBA	0.00048475	M4layer1	sub-06
FFA	0.00142209	M4layer1	sub-06
OFA	0.00107793	M4layer1	sub-06
STS	0.00308983	M4layer1	sub-06
LOC	-0.000445294	M4layer1	sub-06
PPA	-3.99311e-05	M4layer1	sub-06
RSC	0.000381712	M4layer1	sub-06
TOS		M4layer1	sub-06
V3ab	0.000701793	M4layer1	sub-06
IPS0	0.000625475	M4layer1	sub-06
IPS1-2-3	-0.00176723	M4layer1	sub-06
7AL	-0.0010427	M4layer1	sub-06
BA2	0.00400349	M4layer1	sub-06
PFt	0.000471503	M4layer1	sub-06
PFop	-0.00200623	M4layer1	sub-06
V1v	0.00329016	M4layer1	sub-07
V1d	0.00233414	M4layer1	sub-07
V2v	0.00270151	M4layer1	sub-07
V2d	0.000884101	M4layer1	sub-07
V3v	0.00221035	M4layer1	sub-07
V3d	0.000588977	M4layer1	sub-07
hV4	0.00104016	M4layer1	sub-07
EBA	-0.00110143	M4layer1	sub-07
FFA	-0.00257545	M4layer1	sub-07
OFA	-0.0023056	M4layer1	sub-07
STS	-0.00342965	M4layer1	sub-07
LOC	0.00187617	M4layer1	sub-07
PPA	0.00040513	M4layer1	sub-07
RSC		M4layer1	sub-07
TOS		M4layer1	sub-07
V3ab	0.00331526	M4layer1	sub-07
IPS0	0.00602952	M4layer1	sub-07
IPS1-2-3	0.00951587	M4layer1	sub-07
7AL	0.000616599	M4layer1	sub-07
BA2	0.00419397	M4layer1	sub-07
PFt	0.00765542	M4layer1	sub-07
PFop	0.00489398	M4layer1	sub-07
V1v	0.000204614	M4layer1	sub-08
V1d	0.000966122	M4layer1	sub-08
V2v	0.00077661	M4layer1	sub-08
V2d	0.000225652	M4layer1	sub-08
V3v	0.000635754	M4layer1	sub-08
V3d	0.000762763	M4layer1	sub-08
hV4	-0.00209715	M4layer1	sub-08
EBA	0.000763821	M4layer1	sub-08
FFA	-0.00137579	M4layer1	sub-08
OFA	-0.00130755	M4layer1	sub-08
STS	-0.000125469	M4layer1	sub-08
LOC	-0.000121524	M4layer1	sub-08
PPA	0.0011635	M4layer1	sub-08
RSC	0.000220363	M4layer1	sub-08
TOS	0.00202152	M4layer1	sub-08
V3ab	0.000924306	M4layer1	sub-08
IPS0	0.00230462	M4layer1	sub-08
IPS1-2-3	-0.000484738	M4layer1	sub-08
7AL	-0.00358	M4layer1	sub-08
BA2	-0.000666295	M4layer1	sub-08
PFt	-0.00237423	M4layer1	sub-08
PFop	0.000598902	M4layer1	sub-08
V1v	0.000326606	M4layer1	sub-09
V1d	0.000364276	M4layer1	sub-09
V2v	0.00118957	M4layer1	sub-09
V2d	0.000153861	M4layer1	sub-09
V3v	-0.000913722	M4layer1	sub-09
V3d	0.00080063	M4layer1	sub-09
hV4	-0.000134818	M4layer1	sub-09
EBA	0.000198437	M4layer1	sub-09
FFA	-0.000645196	M4layer1	sub-09
OFA	-0.0021094	M4layer1	sub-09
STS	-4.70038e-05	M4layer1	sub-09
LOC	-0.000839798	M4layer1	sub-09
PPA	0.000942279	M4layer1	sub-09
RSC	0.00122434	M4layer1	sub-09
TOS	0.000472575	M4layer1	sub-09
V3ab	0.000889843	M4layer1	sub-09
IPS0	0.000661057	M4layer1	sub-09
IPS1-2-3	-0.000574573	M4layer1	sub-09
7AL	-0.00294469	M4layer1	sub-09
BA2	-0.00337679	M4layer1	sub-09
PFt	-0.00310816	M4layer1	sub-09
PFop	-0.00254168	M4layer1	sub-09
V1v	0.00298867	M4layer1	sub-10
V1d	0.00381903	M4layer1	sub-10
V2v	0.0021579	M4layer1	sub-10
V2d	0.00314391	M4layer1	sub-10
V3v	0.00241262	M4layer1	sub-10
V3d	0.0029361	M4layer1	sub-10
hV4	0.00368435	M4layer1	sub-10
EBA	-0.000375883	M4layer1	sub-10
FFA	0.00384181	M4layer1	sub-10
OFA	0.00436847	M4layer1	sub-10
STS	0.000613091	M4layer1	sub-10
LOC	5.54278e-05	M4layer1	sub-10
PPA	0.000393017	M4layer1	sub-10
RSC	0.000368031	M4layer1	sub-10
TOS	-0.00136682	M4layer1	sub-10
V3ab	0.00144154	M4layer1	sub-10
IPS0	0.000549911	M4layer1	sub-10
IPS1-2-3	0.000810439	M4layer1	sub-10
7AL	0.00859337	M4layer1	sub-10
BA2	0.00128708	M4layer1	sub-10
PFt	0.0027591	M4layer1	sub-10
PFop	0.000616909	M4layer1	sub-10
V1v	0.0128393	M4layer2	sub-01
V1d	0.0136729	M4layer2	sub-01
V2v	0.0133771	M4layer2	sub-01
V2d	0.015416	M4layer2	sub-01
V3v	0.0115155	M4layer2	sub-01
V3d	0.0179236	M4layer2	sub-01
hV4	0.0265852	M4layer2	sub-01
EBA	0.00557734	M4layer2	sub-01
FFA	-0.000694756	M4layer2	sub-01
OFA	0.0131789	M4layer2	sub-01
STS	-0.0121977	M4layer2	sub-01
LOC	0.0047127	M4layer2	sub-01
PPA	0.00615201	M4layer2	sub-01
RSC	0.00665615	M4layer2	sub-01
TOS	0.00503983	M4layer2	sub-01
V3ab	0.0212134	M4layer2	sub-01
IPS0	0.00268487	M4layer2	sub-01
IPS1-2-3	-0.00380602	M4layer2	sub-01
7AL	0.00843854	M4layer2	sub-01
BA2	-0.000318927	M4layer2	sub-01
PFt	0.0025512	M4layer2	sub-01
PFop	-0.0088491	M4layer2	sub-01
V1v	0.0178577	M4layer2	sub-02
V1d	0.0172827	M4layer2	sub-02
V2v	0.0227233	M4layer2	sub-02
V2d	0.034918	M4layer2	sub-02
V3v	0.0247753	M4layer2	sub-02
V3d	0.0346665	M4layer2	sub-02
hV4	0.0281032	M4layer2	sub-02
EBA	0.0151497	M4layer2	sub-02
FFA	0.00805232	M4layer2	sub-02
OFA	0.0237007	M4layer2	sub-02
STS	0.0135645	M4layer2	sub-02
LOC	0.0182678	M4layer2	sub-02
PPA	0.00695311	M4layer2	sub-02
RSC	0.00231037	M4layer2	sub-02
TOS	0.0261659	M4layer2	sub-02
V3ab	0.0404066	M4layer2	sub-02
IPS0	0.0268526	M4layer2	sub-02
IPS1-2-3	0.00898323	M4layer2	sub-02
7AL	0.0054795	M4layer2	sub-02
BA2	-0.00203306	M4layer2	sub-02
PFt	-0.0039601	M4layer2	sub-02
PFop	0.00914459	M4layer2	sub-02
V1v	0.0140954	M4layer2	sub-03
V1d	0.0161314	M4layer2	sub-03
V2v	0.0162812	M4layer2	sub-03
V2d	0.0236699	M4layer2	sub-03
V3v	0.030166	M4layer2	sub-03
V3d	0.0279019	M4layer2	sub-03
hV4	0.022637	M4layer2	sub-03
EBA	0.0102977	M4layer2	sub-03
FFA	-0.0021602	M4layer2	sub-03
OFA	-0.00908993	M4layer2	sub-03
STS	0.000513793	M4layer2	sub-03
LOC	0.0117036	M4layer2	sub-03
PPA	-0.00333994	M4layer2	sub-03
RSC	0.006703	M4layer2	sub-03
TOS	0.00892199	M4layer2	sub-03
V3ab	0.0295208	M4layer2	sub-03
IPS0	0.0368087	M4layer2	sub-03
IPS1-2-3	0.0314862	M4layer2	sub-03
7AL	0.0260796	M4layer2	sub-03
BA2	0.0201411	M4layer2	sub-03
PFt	0.00632673	M4layer2	sub-03
PFop	-0.00745445	M4layer2	sub-03
V1v	0.0247673	M4layer2	sub-04
V1d	0.0192674	M4layer2	sub-04
V2v	0.0168348	M4layer2	sub-04
V2d	0.0258659	M4layer2	sub-04
V3v	0.0278022	M4layer2	sub-04
V3d	0.0211328	M4layer2	sub-04
hV4	0.0311355	M4layer2	sub-04
EBA	0.016024	M4layer2	sub-04
FFA	0.00962329	M4layer2	sub-04
OFA	0.0143432	M4layer2	sub-04
STS	-0.00529569	M4layer2	sub-04
LOC	0.0148514	M4layer2	sub-04
PPA	0.00683625	M4layer2	sub-04
RSC	0.0171446	M4layer2	sub-04
TOS	0.0219702	M4layer2	sub-04
V3ab	0.0293115	M4layer2	sub-04
IPS0	0.0361374	M4layer2	sub-04
IPS1-2-3	0.0190233	M4layer2	sub-04
7AL	0.0212476	M4layer2	sub-04
BA2	0.00444672	M4layer2	sub-04
PFt	0.00108435	M4layer2	sub-04
PFop	0.00963866	M4layer2	sub-04
V1v	0.00175866	M4layer2	sub-05
V1d	0.00902647	M4layer2	sub-05
V2v	0.01755	M4layer2	sub-05
V2d	0.0236148	M4layer2	sub-05
V3v	0.0100901	M4layer2	sub-05
V3d	0.0261318	M4layer2	sub-05
hV4	0.0167372	M4layer2	sub-05
EBA	0.012565	M4layer2	sub-05
FFA	-0.00344052	M4layer2	sub-05
OFA	-0.00112822	M4layer2	sub-05
STS	-0.0193466	M4layer2	sub-05
LOC	0.0154432	M4layer2	sub-05
PPA	0.00970919	M4layer2	sub-05
RSC	0.00433768	M4layer2	sub-05
TOS	0.00333126	M4layer2	sub-05
V3ab	0.0358637	M4layer2	sub-05
IPS0	0.0222923	M4layer2	sub-05
IPS1-2-3	0.0111186	M4layer2	sub-05
7AL	-0.000897837	M4layer2	sub-05
BA2	-0.000238874	M4layer2	sub-05
PFt	-0.0113948	M4layer2	sub-05
PFop	0.00214278	M4layer2	sub-05
V1v	0.0155714	M4layer2	sub-06
V1d	0.00773759	M4layer2	sub-06
V2v	0.0244267	M4layer2	sub-06
V2d	0.018698	M4layer2	sub-06
V3v	0.0224676	M4layer2	sub-06
V3d	0.0168242	M4layer2	sub-06
hV4	0.0220811	M4layer2	sub-06
EBA	0.0118473	M4layer2	sub-06
FFA	0.0030213	M4layer2	sub-06
OFA	0.0102657	M4layer2	sub-06
STS	-0.0104478	M4layer2	sub-06
LOC	0.00953389	M4layer2	sub-06
PPA	0.0120192	M4layer2	sub-06
RSC	0.00313612	M4layer2	sub-06
TOS		M4layer2	sub-06
V3ab	0.0146926	M4layer2	sub-06
IPS0	0.0133031	M4layer2	sub-06
IPS1-2-3	0.00532495	M4layer2	sub-06
7AL	0.00322169	M4layer2	sub-06
BA2	0.00311172	M4layer2	sub-06
PFt	-0.00346326	M4layer2	sub-06
PFop	0.000581062	M4layer2	sub-06
V1v	0.00718996	M4layer2	sub-07
V1d	0.00539508	M4layer2	sub-07
V2v	0.00951437	M4layer2	sub-07
V2d	0.0157825	M4layer2	sub-07
V3v	-0.00016636	M4layer2	sub-07
V3d	0.0104374	M4layer2	sub-07
hV4	0.00430997	M4layer2	sub-07
EBA	0.00778536	M4layer2	sub-07
FFA	0.0100198	M4layer2	sub-07
OFA	0.00635275	M4layer2	sub-07
STS	0.00140058	M4layer2	sub-07
LOC	0.013145	M4layer2	sub-07
PPA	-0.0011266	M4layer2	sub-07
RSC		M4layer2	sub-07
TOS		M4layer2	sub-07
V3ab	0.000544442	M4layer2	sub-07
IPS0	0.00624921	M4layer2	sub-07
IPS1-2-3	-0.00431628	M4layer2	sub-07
7AL	-0.0142911	M4layer2	sub-07
BA2	0.00785283	M4layer2	sub-07
PFt	0.0067583	M4layer2	sub-07
PFop	0.0187511	M4layer2	sub-07
V1v	0.00818529	M4layer2	sub-08
V1d	0.00898142	M4layer2	sub-08
V2v	0.0207759	M4layer2	sub-08
V2d	0.0251556	M4layer2	sub-08
V3v	0.0182417	M4layer2	sub-08
V3d	0.0233112	M4layer2	sub-08
hV4	0.0205562	M4layer2	sub-08
EBA	0.0125282	M4layer2	sub-08
FFA	0.0103989	M4layer2	sub-08
OFA	0.0193796	M4layer2	sub-08
STS	0.0068473	M4layer2	sub-08
LOC	0.0105375	M4layer2	sub-08
PPA	-0.0019566	M4layer2	sub-08
RSC	0.00248593	M4layer2	sub-08
TOS	0.00236177	M4layer2	sub-08
V3ab	0.0260888	M4layer2	sub-08
IPS0	0.0230371	M4layer2	sub-08
IPS1-2-3	-0.00666111	M4layer2	sub-08
7AL	-0.00948702	M4layer2	sub-08
BA2	0.00816052	M4layer2	sub-08
PFt	0.00037185	M4layer2	sub-08
PFop	0.021034	M4layer2	sub-08
V1v	0.00951604	M4layer2	sub-09
V1d	0.00995982	M4layer2	sub-09
V2v	0.0107608	M4layer2	sub-09
V2d	0.0101157	M4layer2	sub-09
V3v	0.00371304	M4layer2	sub-09
V3d	0.0136882	M4layer2	sub-09
hV4	0.0136475	M4layer2	sub-09
EBA	0.00515841	M4layer2	sub-09
FFA	0.000147486	M4layer2	sub-09
OFA	-0.00140171	M4layer2	sub-09
STS	-0.0128691	M4layer2	sub-09
LOC	0.00618827	M4layer2	sub-09
PPA	0.00156341	M4layer2	sub-09
RSC	0.00276278	M4layer2	sub-09
TOS	0.00726422	M4layer2	sub-09
V3ab	0.022693	M4layer2	sub-09
IPS0	0.0186224	M4layer2	sub-09
IPS1-2-3	0.00566867	M4layer2	sub-09
7AL	0.011903	M4layer2	sub-09
BA2	0.010311	M4layer2	sub-09
PFt	0.0138161	M4layer2	sub-09
PFop	0.00303493	M4layer2	sub-09
V1v	0.0318569	M4layer2	sub-10
V1d	0.0275008	M4layer2	sub-10
V2v	0.0345336	M4layer2	sub-10
V2d	0.0313881	M4layer2	sub-10
V3v	0.0356243	M4layer2	sub-10
V3d	0.0443399	M4layer2	sub-10
hV4	0.0379325	M4layer2	sub-10
EBA	0.0180803	M4layer2	sub-10
FFA	0.0142632	M4layer2	sub-10
OFA	0.022609	M4layer2	sub-10
STS	0.0064187	M4layer2	sub-10
LOC	0.0200368	M4layer2	sub-10
PPA	0.0081197	M4layer2	sub-10
RSC	0.00777012	M4layer2	sub-10
TOS	0.00813026	M4layer2	sub-10
V3ab	0.0330103	M4layer2	sub-10
IPS0	0.0118754	M4layer2	sub-10
IPS1-2-3	0.000910567	M4layer2	sub-10
7AL	-0.0033197	M4layer2	sub-10
BA2	-0.00221511	M4layer2	sub-10
PFt	-0.000602811	M4layer2	sub-10
PFop	-0.00739037	M4layer2	sub-10
V1v	-0.00232807	M4layer3	sub-01
V1d	-0.00600464	M4layer3	sub-01
V2v	0.0076523	M4layer3	sub-01
V2d	0.000209609	M4layer3	sub-01
V3v	0.0157813	M4layer3	sub-01
V3d	0.0139405	M4layer3	sub-01
hV4	0.00847448	M4layer3	sub-01
EBA	0.0118062	M4layer3	sub-01
FFA	0.0153576	M4layer3	sub-01
OFA	0.00656976	M4layer3	sub-01
STS	0.00806169	M4layer3	sub-01
LOC	0.0056336	M4layer3	sub-01
PPA	0.0130415	M4layer3	sub-01
RSC	0.00592203	M4layer3	sub-01
TOS	-0.0113053	M4layer3	sub-01
V3ab	0.0151749	M4layer3	sub-01
IPS0	0.00649517	M4layer3	sub-01
IPS1-2-3	-0.00111919	M4layer3	sub-01
7AL	0.00204284	M4layer3	sub-01
BA2	0.0263096	M4layer3	sub-01
PFt	0.0238115	M4layer3	sub-01
PFop	0.0204909	M4layer3	sub-01
V1v	0.0291917	M4layer3	sub-02
V1d	0.0345239	M4layer3	sub-02
V2v	0.0212546	M4layer3	sub-02
V2d	0.0512101	M4layer3	sub-02
V3v	0.0391992	M4layer3	sub-02
V3d	0.0390829	M4layer3	sub-02
hV4	0.0340955	M4layer3	sub-02
EBA	0.0143222	M4layer3	sub-02
FFA	0.00552833	M4layer3	sub-02
OFA	0.0191357	M4layer3	sub-02
STS	-0.00172677	M4layer3	sub-02
LOC	0.0251466	M4layer3	sub-02
PPA	-0.000425305	M4layer3	sub-02
RSC	-0.0228715	M4layer3	sub-02
TOS	0.00369086	M4layer3	sub-02
V3ab	0.0530092	M4layer3	sub-02
IPS0	0.0478009	M4layer3	sub-02
IPS1-2-3	0.0352551	M4layer3	sub-02
7AL	0.0116641	M4layer3	sub-02
BA2	-0.00278137	M4layer3	sub-02
PFt	0.0229277	M4layer3	sub-02
PFop	-0.0480959	M4layer3	sub-02
V1v	-0.020909	M4layer3	sub-03
V1d	-0.0189371	M4layer3	sub-03
V2v	0.00718341	M4layer3	sub-03
V2d	0.00255629	M4layer3	sub-03
V3v	0.00200539	M4layer3	sub-03
V3d	0.00977333	M4layer3	sub-03
hV4	0.00261527	M4layer3	sub-03
EBA	0.0112891	M4layer3	sub-03
FFA	0.00060253	M4layer3	sub-03
OFA	0.0264927	M4layer3	sub-03
STS	0.00241242	M4layer3	sub-03
LOC	0.0107126	M4layer3	sub-03
PPA	-0.0109976	M4layer3	sub-03
RSC	-0.016697	M4layer3	sub-03
TOS	-0.035219	M4layer3	sub-03
V3ab	0.0181429	M4layer3	sub-03
IPS0	0.0311657	M4layer3	sub-03
IPS1-2-3	-0.0119636	M4layer3	sub-03
7AL	0.0134526	M4layer3	sub-03
BA2	0.0178561	M4layer3	sub-03
PFt	-0.00594429	M4layer3	sub-03
PFop	-0.0519376	M4layer3	sub-03
V1v	-0.00373486	M4layer3	sub-04
V1d	-0.0023092	M4layer3	sub-04
V2v	0.0153635	M4layer3	sub-04
V2d	-0.0024204	M4layer3	sub-04
V3v	0.0174708	M4layer3	sub-04
V3d	0.011345	M4layer3	sub-04
hV4	0.00240267	M4layer3	sub-04
EBA	0.0219099	M4layer3	sub-04
FFA	0.0114881	M4layer3	sub-04
OFA	0.00853672	M4layer3	sub-04
STS	-0.00100469	M4layer3	sub-04
LOC	0.0166919	M4layer3	sub-04
PPA	-0.016746	M4layer3	sub-04
RSC	-0.00996669	M4layer3	sub-04
TOS	0.00084154	M4layer3	sub-04
V3ab	0.00401528	M4layer3	sub-04
IPS0	0.00845637	M4layer3	sub-04
IPS1-2-3	0.0152254	M4layer3	sub-04
7AL	0.0213018	M4layer3	sub-04
BA2	0.0403789	M4layer3	sub-04
PFt	0.050859	M4layer3	sub-04
PFop	-0.0190963	M4layer3	sub-04
V1v	0.0302826	M4layer3	sub-05
V1d	0.0277014	M4layer3	sub-05
V2v	0.0235182	M4layer3	sub-05
V2d	0.0569883	M4layer3	sub-05
V3v	0.0300478	M4layer3	sub-05
V3d	0.0466563	M4layer3	sub-05
hV4	0.0308026	M4layer3	sub-05
EBA	0.0216076	M4layer3	sub-05
FFA	0.00438431	M4layer3	sub-05
OFA	-0.0116559	M4layer3	sub-05
STS	-0.00238696	M4layer3	sub-05
LOC	0.0228301	M4layer3	sub-05
PPA	0.0168164	M4layer3	sub-05
RSC	0.0309037	M4layer3	sub-05
TOS	0.0194217	M4layer3	sub-05
V3ab	0.0401083	M4layer3	sub-05
IPS0	0.0315819	M4layer3	sub-05
IPS1-2-3	0.0022303	M4layer3	sub-05
7AL	0.006242	M4layer3	sub-05
BA2	0.0282762	M4layer3	sub-05
PFt	0.0543916	M4layer3	sub-05
PFop	0.0212581	M4layer3	sub-05
V1v	0.026376	M4layer3	sub-06
V1d	0.0282934	M4layer3	sub-06
V2v	0.0284337	M4layer3	sub-06
V2d	0.0133878	M4layer3	sub-06
V3v	0.037464	M4layer3	sub-06
V3d	0.014418	M4layer3	sub-06
hV4	0.0223681	M4layer3	sub-06
EBA	0.0174501	M4layer3	sub-06
FFA	0.00487557	M4layer3	sub-06
OFA	0.0155504	M4layer3	sub-06
STS	-0.00286097	M4layer3	sub-06
LOC	0.00811522	M4layer3	sub-06
PPA	-0.00422457	M4layer3	sub-06
RSC	-0.0331632	M4layer3	sub-06
TOS		M4layer3	sub-06
V3ab	0.022255	M4layer3	sub-06
IPS0	-0.000467968	M4layer3	sub-06
IPS1-2-3	-0.011735	M4layer3	sub-06
7AL	-0.00758009	M4layer3	sub-06
BA2	0.0119924	M4layer3	sub-06
PFt	0.0104543	M4layer3	sub-06
PFop	-0.0240333	M4layer3	sub-06
V1v	0.0129487	M4layer3	sub-07
V1d	0.00624958	M4layer3	sub-07
V2v	0.00479048	M4layer3	sub-07
V2d	0.0184919	M4layer3	sub-07
V3v	-0.000988637	M4layer3	sub-07
V3d	0.000334402	M4layer3	sub-07
hV4	0.000382988	M4layer3	sub-07
EBA	0.0273121	M4layer3	sub-07
FFA	0.00934049	M4layer3	sub-07
OFA	-0.00956334	M4layer3	sub-07
STS	0.0328263	M4layer3	sub-07
LOC	0.0209954	M4layer3	sub-07
PPA	-0.00128924	M4layer3	sub-07
RSC		M4layer3	sub-07
TOS		M4layer3	sub-07
V3ab	0.00579137	M4layer3	sub-07
IPS0	0.0156367	M4layer3	sub-07
IPS1-2-3	0.0126387	M4layer3	sub-07
7AL	0.00208139	M4layer3	sub-07
BA2	0.0424938	M4layer3	sub-07
PFt	0.0452343	M4layer3	sub-07
PFop	0.0122875	M4layer3	sub-07
V1v	0.0264223	M4layer3	sub-08
V1d	0.0227799	M4layer3	sub-08
V2v	0.0158513	M4layer3	sub-08
V2d	0.0205318	M4layer3	sub-08
V3v	0.0237647	M4layer3	sub-08
V3d	0.00853922	M4layer3	sub-08
hV4	0.0157323	M4layer3	sub-08
EBA	-0.0032002	M4layer3	sub-08
FFA	0.00817192	M4layer3	sub-08
OFA	-0.00316632	M4layer3	sub-08
STS	0.00919514	M4layer3	sub-08
LOC	0.00770843	M4layer3	sub-08
PPA	0.00590026	M4layer3	sub-08
RSC	0.00404746	M4layer3	sub-08
TOS	-0.0232162	M4layer3	sub-08
V3ab	0.00973174	M4layer3	sub-08
IPS0	0.0067505	M4layer3	sub-08
IPS1-2-3	-0.00190493	M4layer3	sub-08
7AL	-0.00682969	M4layer3	sub-08
BA2	0.0211303	M4layer3	sub-08
PFt	0.0341803	M4layer3	sub-08
PFop	0.0520467	M4layer3	sub-08
V1v	0.0121326	M4layer3	sub-09
V1d	0.013467	M4layer3	sub-09
V2v	0.0144059	M4layer3	sub-09
V2d	0.0220772	M4layer3	sub-09
V3v	0.0151685	M4layer3	sub-09
V3d	0.0130887	M4layer3	sub-09
hV4	0.0120095	M4layer3	sub-09
EBA	0.00845989	M4layer3	sub-09
FFA	-0.00137901	M4layer3	sub-09
OFA	0.00320539	M4layer3	sub-09
STS	-0.0236314	M4layer3	sub-09
LOC	0.00759011	M4layer3	sub-09
PPA	0.00136029	M4layer3	sub-09
RSC	0.0152462	M4layer3	sub-09
TOS	0.0149455	M4layer3	sub-09
V3ab	0.0211484	M4layer3	sub-09
IPS0	0.0099548	M4layer3	sub-09
IPS1-2-3	-0.00316466	M4layer3	sub-09
7AL	-0.00961237	M4layer3	sub-09
BA2	-0.000213983	M4layer3	sub-09
PFt	0.0112818	M4layer3	sub-09
PFop	0.0180199	M4layer3	sub-09
V1v	0.00784557	M4layer3	sub-10
V1d	0.016497	M4layer3	sub-10
V2v	0.0187499	M4layer3	sub-10
V2d	0.0247584	M4layer3	sub-10
V3v	0.0298687	M4layer3	sub-10
V3d	0.0251971	M4layer3	sub-10
hV4	0.0380483	M4layer3	sub-10
EBA	0.0325186	M4layer3	sub-10
FFA	-0.0114838	M4layer3	sub-10
OFA	0.0193277	M4layer3	sub-10
STS	0.00233771	M4layer3	sub-10
LOC	0.0202376	M4layer3	sub-10
PPA	0.00907354	M4layer3	sub-10
RSC	-0.000728335	M4layer3	sub-10
TOS	-0.0165756	M4layer3	sub-10
V3ab	0.0232192	M4layer3	sub-10
IPS0	0.00474921	M4layer3	sub-10
IPS1-2-3	-0.0217026	M4layer3	sub-10
7AL	-0.00727257	M4layer3	sub-10
BA2	0.0388144	M4layer3	sub-10
PFt	0.0320906	M4layer3	sub-10
PFop	0.0112172	M4layer3	sub-10
V1v	-0.0291936	M4layer4	sub-01
V1d	-0.0135069	M4layer4	sub-01
V2v	-0.0503945	M4layer4	sub-01
V2d	-0.0107693	M4layer4	sub-01
V3v	-0.0252025	M4layer4	sub-01
V3d	-0.0056728	M4layer4	sub-01
hV4	-0.0405345	M4layer4	sub-01
EBA	0.0161085	M4layer4	sub-01
FFA	-0.0208872	M4layer4	sub-01
OFA	-0.0246333	M4layer4	sub-01
STS	0.012498	M4layer4	sub-01
LOC	0.000678419	M4layer4	sub-01
PPA	-0.0358136	M4layer4	sub-01
RSC	-0.0412245	M4layer4	sub-01
TOS	-0.0513256	M4layer4	sub-01
V3ab	-0.0432745	M4layer4	sub-01
IPS0	-0.020965	M4layer4	sub-01
IPS1-2-3	0.00835354	M4layer4	sub-01
7AL	0.00439244	M4layer4	sub-01
BA2	-0.00051695	M4layer4	sub-01
PFt	0.0131466	M4layer4	sub-01
PFop	-0.0148925	M4layer4	sub-01
V1v	0.00546714	M4layer4	sub-02
V1d	0.0436351	M4layer4	sub-02
V2v	0.0423526	M4layer4	sub-02
V2d	0.0275224	M4layer4	sub-02
V3v	0.0274661	M4layer4	sub-02
V3d	0.0159593	M4layer4	sub-02
hV4	0.00894782	M4layer4	sub-02
EBA	0.0274417	M4layer4	sub-02
FFA	0.0103105	M4layer4	sub-02
OFA	-0.00323984	M4layer4	sub-02
STS	-0.0104503	M4layer4	sub-02
LOC	0.00809691	M4layer4	sub-02
PPA	-0.0130909	M4layer4	sub-02
RSC	-0.00922478	M4layer4	sub-02
TOS	0.00657458	M4layer4	sub-02
V3ab	0.0107289	M4layer4	sub-02
IPS0	0.0201341	M4layer4	sub-02
IPS1-2-3	0.0476943	M4layer4	sub-02
7AL	0.0481508	M4layer4	sub-02
BA2	0.0815129	M4layer4	sub-02
PFt	0.0932025	M4layer4	sub-02
PFop	0.0432079	M4layer4	sub-02
V1v	-0.00480974	M4layer4	sub-03
V1d	-0.0186985	M4layer4	sub-03
V2v	0.0355143	M4layer4	sub-03
V2d	0.0302237	M4layer4	sub-03
V3v	0.0205112	M4layer4	sub-03
V3d	0.0284763	M4layer4	sub-03
hV4	0.0130605	M4layer4	sub-03
EBA	0.0151939	M4layer4	sub-03
FFA	0.0164949	M4layer4	sub-03
OFA	0.0240217	M4layer4	sub-03
STS	0.0132281	M4layer4	sub-03
LOC	0.0177593	M4layer4	sub-03
PPA	-0.00678703	M4layer4	sub-03
RSC	0.03895	M4layer4	sub-03
TOS	0.0248417	M4layer4	sub-03
V3ab	0.0400818	M4layer4	sub-03
IPS0	0.049625	M4layer4	sub-03
IPS1-2-3	0.0253076	M4layer4	sub-03
7AL	0.0375525	M4layer4	sub-03
BA2	0.0953645	M4layer4	sub-03
PFt	0.155496	M4layer4	sub-03
PFop	0.0523434	M4layer4	sub-03
V1v	0.0397305	M4layer4	sub-04
V1d	0.0172317	M4layer4	sub-04
V2v	0.0488995	M4layer4	sub-04
V2d	0.0246371	M4layer4	sub-04
V3v	0.047821	M4layer4	sub-04
V3d	0.0304124	M4layer4	sub-04
hV4	0.0424877	M4layer4	sub-04
EBA	0.0317659	M4layer4	sub-04
FFA	0.0201057	M4layer4	sub-04
OFA	0.0241201	M4layer4	sub-04
STS	0.0461052	M4layer4	sub-04
LOC	0.0430671	M4layer4	sub-04
PPA	0.011726	M4layer4	sub-04
RSC	0.040383	M4layer4	sub-04
TOS	0.026761	M4layer4	sub-04
V3ab	0.0416707	M4layer4	sub-04
IPS0	0.052758	M4layer4	sub-04
IPS1-2-3	0.0572275	M4layer4	sub-04
7AL	0.0341806	M4layer4	sub-04
BA2	0.0756523	M4layer4	sub-04
PFt	0.0767158	M4layer4	sub-04
PFop	0.085696	M4layer4	sub-04
V1v	0.0389141	M4layer4	sub-05
V1d	0.0538026	M4layer4	sub-05
V2v	0.0500243	M4layer4	sub-05
V2d	0.0632345	M4layer4	sub-05
V3v	0.0260613	M4layer4	sub-05
V3d	0.0410451	M4layer4	sub-05
hV4	0.0132509	M4layer4	sub-05
EBA	0.0186955	M4layer4	sub-05
FFA	0.0304969	M4layer4	sub-05
OFA	0.00586007	M4layer4	sub-05
STS	-0.00167548	M4layer4	sub-05
LOC	0.0218883	M4layer4	sub-05
PPA	0.00719488	M4layer4	sub-05
RSC	-0.0284336	M4layer4	sub-05
TOS	0.0437774	M4layer4	sub-05
V3ab	0.00929075	M4layer4	sub-05
IPS0	0.0129709	M4layer4	sub-05
IPS1-2-3	0.018845	M4layer4	sub-05
7AL	0.00399799	M4layer4	sub-05
BA2	-0.048351	M4layer4	sub-05
PFt	-0.0133841	M4layer4	sub-05
PFop	-0.0113563	M4layer4	sub-05
V1v	0.0290198	M4layer4	sub-06
V1d	0.0442475	M4layer4	sub-06
V2v	0.0232469	M4layer4	sub-06
V2d	0.0178956	M4layer4	sub-06
V3v	0.00770009	M4layer4	sub-06
V3d	0.0224672	M4layer4	sub-06
hV4	-0.00733957	M4layer4	sub-06
EBA	0.0273437	M4layer4	sub-06
FFA	0.0275756	M4layer4	sub-06
OFA	-0.00116451	M4layer4	sub-06
STS	0.0547367	M4layer4	sub-06
LOC	0.0207412	M4layer4	sub-06
PPA	-0.0074649	M4layer4	sub-06
RSC	0.0464123	M4layer4	sub-06
TOS		M4layer4	sub-06
V3ab	-0.00225486	M4layer4	sub-06
IPS0	0.00030825	M4layer4	sub-06
IPS1-2-3	0.0192664	M4layer4	sub-06
7AL	0.0332942	M4layer4	sub-06
BA2	0.0409998	M4layer4	sub-06
PFt	0.054957	M4layer4	sub-06
PFop	0.0204632	M4layer4	sub-06
V1v	0.0193207	M4layer4	sub-07
V1d	0.0136231	M4layer4	sub-07
V2v	0.0497625	M4layer4	sub-07
V2d	-0.0145133	M4layer4	sub-07
V3v	0.0150158	M4layer4	sub-07
V3d	0.0103811	M4layer4	sub-07
hV4	-0.0216882	M4layer4	sub-07
EBA	0.0206131	M4layer4	sub-07
FFA	0.00749264	M4layer4	sub-07
OFA	-0.0100091	M4layer4	sub-07
STS	0.00567424	M4layer4	sub-07
LOC	0.00840373	M4layer4	sub-07
PPA	-0.0020619	M4layer4	sub-07
RSC		M4layer4	sub-07
TOS		M4layer4	sub-07
V3ab	-0.00488573	M4layer4	sub-07
IPS0	0.0273289	M4layer4	sub-07
IPS1-2-3	0.0192768	M4layer4	sub-07
7AL	-0.0138037	M4layer4	sub-07
BA2	0.0228924	M4layer4	sub-07
PFt	0.0247432	M4layer4	sub-07
PFop	-0.00546951	M4layer4	sub-07
V1v	0.0325902	M4layer4	sub-08
V1d	0.0251064	M4layer4	sub-08
V2v	0.0146716	M4layer4	sub-08
V2d	0.0249658	M4layer4	sub-08
V3v	0.00649908	M4layer4	sub-08
V3d	0.0292899	M4layer4	sub-08
hV4	0.00635786	M4layer4	sub-08
EBA	0.00448545	M4layer4	sub-08
FFA	-0.00288872	M4layer4	sub-08
OFA	0.00664953	M4layer4	sub-08
STS	0.0297498	M4layer4	sub-08
LOC	0.0135921	M4layer4	sub-08
PPA	-0.0115849	M4layer4	sub-08
RSC	-0.032297	M4layer4	sub-08
TOS	-0.0231166	M4layer4	sub-08
V3ab	0.00200179	M4layer4	sub-08
IPS0	-0.000117195	M4layer4	sub-08
IPS1-2-3	0.00161775	M4layer4	sub-08
7AL	0.0249957	M4layer4	sub-08
BA2	0.0366726	M4layer4	sub-08
PFt	0.0261346	M4layer4	sub-08
PFop	0.0137257	M4layer4	sub-08
V1v	0.0348717	M4layer4	sub-09
V1d	0.0338013	M4layer4	sub-09
V2v	0.0231818	M4layer4	sub-09
V2d	0.0126534	M4layer4	sub-09
V3v	0.0589883	M4layer4	sub-09
V3d	0.0168553	M4layer4	sub-09
hV4	0.0265082	M4layer4	sub-09
EBA	0.0333589	M4layer4	sub-09
FFA	0.0465267	M4layer4	sub-09
OFA	0.024104	M4layer4	sub-09
STS	0.0131498	M4layer4	sub-09
LOC	0.0311031	M4layer4	sub-09
PPA	-0.00241993	M4layer4	sub-09
RSC	0.00309106	M4layer4	sub-09
TOS	0.0214039	M4layer4	sub-09
V3ab	0.0401529	M4layer4	sub-09
IPS0	0.0346219	M4layer4	sub-09
IPS1-2-3	0.0230901	M4layer4	sub-09
7AL	0.0457631	M4layer4	sub-09
BA2	0.0421542	M4layer4	sub-09
PFt	0.0684222	M4layer4	sub-09
PFop	0.0371152	M4layer4	sub-09
V1v	0.0585291	M4layer4	sub-10
V1d	0.0758504	M4layer4	sub-10
V2v	0.0440633	M4layer4	sub-10
V2d	0.0516694	M4layer4	sub-10
V3v	0.00959706	M4layer4	sub-10
V3d	0.0434933	M4layer4	sub-10
hV4	-0.0175565	M4layer4	sub-10
EBA	0.0204293	M4layer4	sub-10
FFA	0.0245611	M4layer4	sub-10
OFA	-0.0281681	M4layer4	sub-10
STS	0.0206814	M4layer4	sub-10
LOC	0.00719613	M4layer4	sub-10
PPA	0.0163119	M4layer4	sub-10
RSC	0.00866549	M4layer4	sub-10
TOS	0.00506244	M4layer4	sub-10
V3ab	0.01245	M4layer4	sub-10
IPS0	-0.0084283	M4layer4	sub-10
IPS1-2-3	-0.00301194	M4layer4	sub-10
7AL	0.0124164	M4layer4	sub-10
BA2	0.0205893	M4layer4	sub-10
PFt	-0.0217403	M4layer4	sub-10
PFop	0.00685086	M4layer4	sub-10

## Sheet: Figure 6e ROI panels
ROI	TR	VideoSecond	Subject	UniqueVariance	Unnamed: 5	Unnamed: 6	ROI.1	TR.1	VideoSecond.1	pvalue (uncorrected)	Unnamed: 11	ROI.2	TR.2	VideoSecond.2	pvalue (uncorrected).1	Unnamed: 16	ROI.3	TR.3	VideoSecond.3	pvalue (uncorrected).2	Unnamed: 21	ROI.4	TR.4	VideoSecond.4	pvalue (uncorrected).3	Unnamed: 26	ROI.5	TR.5	VideoSecond.5	pvalue (uncorrected).4	Unnamed: 31	ROI.6	TR.6	VideoSecond.6	pvalue (uncorrected).5	Unnamed: 36	ROI.7	TR.7	VideoSecond.7	pvalue (uncorrected).6	Unnamed: 41	ROI.8	TR.8	VideoSecond.8	pvalue (uncorrected).7	Unnamed: 46	ROI.9	TR.9	VideoSecond.9
V1v	TR01	First	sub-01	-0.000471338			V1v	1	First	0.252997		V1d	1	First	0.193486		V2v	1	First	0.640049		V2d	1	First	0.0338873		V3v	1	First	0.489576		V3d	1	First	0.324166		hV4	1	First	0.297548		EBA	1	First	0.72879		FFA	1	First
V1v	TR01	Third	sub-01	-0.000453859			V1v	1	Third	0.120019		V1d	1	Third	0.199603		V2v	1	Third	0.126962		V2d	1	Third	0.111528		V3v	1	Third	0.999909		V3d	1	Third	0.316889		hV4	1	Third	0.0794396		EBA	1	Third	0.0697842		FFA	1	Third
V1v	TR02	First	sub-01	0.000120798			V1v	2	First	0.126476		V1d	2	First	0.16089		V2v	2	First	0.16622		V2d	2	First	0.0214395		V3v	2	First	0.182057		V3d	2	First	0.187473		hV4	2	First	0.849052		EBA	2	First	0.691027		FFA	2	First
V1v	TR02	Third	sub-01	0.000607166			V1v	2	Third	0.0489033		V1d	2	Third	0.133059		V2v	2	Third	0.164517		V2d	2	Third	0.00717999		V3v	2	Third	0.0827381		V3d	2	Third	0.583624		hV4	2	Third	0.448693		EBA	2	Third	0.0911167		FFA	2	Third
V1v	TR03	First	sub-01	0.00226296			V1v	3	First	0.0312095		V1d	3	First	0.00849659		V2v	3	First	0.00817686		V2d	3	First	0.0341543		V3v	3	First	0.070076		V3d	3	First	0.0502596		hV4	3	First	0.0385185		EBA	3	First	0.0367982		FFA	3	First
V1v	TR03	Third	sub-01	-0.000305268			V1v	3	Third	0.13235		V1d	3	Third	0.413076		V2v	3	Third	0.113633		V2d	3	Third	0.0195355		V3v	3	Third	0.256036		V3d	3	Third	0.0675561		hV4	3	Third	0.640338		EBA	3	Third	0.0380386		FFA	3	Third
V1v	TR04	First	sub-01	0.0104272			V1v	4	First	0.000890365		V1d	4	First	0.000324774		V2v	4	First	0.00147876		V2d	4	First	0.000921355		V3v	4	First	0.00532158		V3d	4	First	0.00364823		hV4	4	First	0.0027212		EBA	4	First	0.000187744		FFA	4	First
V1v	TR04	Third	sub-01	-0.00011935			V1v	4	Third	0.0917434		V1d	4	Third	0.0758333		V2v	4	Third	0.0474731		V2d	4	Third	0.0447779		V3v	4	Third	0.0855872		V3d	4	Third	0.00540273		hV4	4	Third	0.0488219		EBA	4	Third	0.00442124		FFA	4	Third
V1v	TR05	First	sub-01	0.0126498			V1v	5	First	2.5031e-06		V1d	5	First	8.5683e-07		V2v	5	First	2.03134e-07		V2d	5	First	1.87724e-05		V3v	5	First	0.000103364		V3d	5	First	0.000435017		hV4	5	First	5.89031e-06		EBA	5	First	4.80727e-05		FFA	5	First
V1v	TR05	Third	sub-01	0.0042566			V1v	5	Third	0.00136639		V1d	5	Third	0.00265531		V2v	5	Third	0.000433937		V2d	5	Third	0.00437451		V3v	5	Third	7.97941e-05		V3d	5	Third	0.000824369		hV4	5	Third	0.000154886		EBA	5	Third	0.000250814		FFA	5	Third
V1v	TR06	First	sub-01	0.0162916			V1v	6	First	2.3344e-06		V1d	6	First	3.99981e-06		V2v	6	First	5.61523e-06		V2d	6	First	3.50628e-06		V3v	6	First	1.81134e-05		V3d	6	First	0.000302871		hV4	6	First	0.000286275		EBA	6	First	5.15781e-05		FFA	6	First
V1v	TR06	Third	sub-01	0.00690511			V1v	6	Third	0.0010979		V1d	6	Third	0.00122388		V2v	6	Third	0.000741788		V2d	6	Third	0.00447135		V3v	6	Third	0.00013198		V3d	6	Third	0.000492525		hV4	6	Third	0.00025173		EBA	6	Third	0.000127483		FFA	6	Third
V1v	TR07	First	sub-01	0.0185252			V1v	7	First	1.56556e-05		V1d	7	First	1.17687e-05		V2v	7	First	6.85873e-05		V2d	7	First	0.000167039		V3v	7	First	0.000343721		V3d	7	First	0.000639762		hV4	7	First	0.00182258		EBA	7	First	0.000119097		FFA	7	First
V1v	TR07	Third	sub-01	0.00853162			V1v	7	Third	0.000267415		V1d	7	Third	0.000366671		V2v	7	Third	0.000559177		V2d	7	Third	0.00123728		V3v	7	Third	0.000370535		V3d	7	Third	9.24412e-05		hV4	7	Third	0.000294973		EBA	7	Third	8.76159e-05		FFA	7	Third
V1v	TR08	First	sub-01	0.0205593			V1v	8	First	0.000439086		V1d	8	First	2.98353e-06		V2v	8	First	0.00126227		V2d	8	First	0.00227335		V3v	8	First	0.00125458		V3d	8	First	0.0016157		hV4	8	First	0.00195329		EBA	8	First	0.000967001		FFA	8	First
V1v	TR08	Third	sub-01	0.00992542			V1v	8	Third	0.000216527		V1d	8	Third	4.56123e-05		V2v	8	Third	3.17361e-05		V2d	8	Third	0.000232709		V3v	8	Third	0.000221683		V3d	8	Third	3.28454e-06		hV4	8	Third	0.00165242		EBA	8	Third	1.25868e-05		FFA	8	Third
V1v	TR09	First	sub-01	0.0169711			V1v	9	First	0.00500687		V1d	9	First	0.000689314		V2v	9	First	0.0402494		V2d	9	First	0.00458515		V3v	9	First	0.00555952		V3d	9	First	0.00862324		hV4	9	First	0.0364439		EBA	9	First	0.0105554		FFA	9	First
V1v	TR09	Third	sub-01	0.0123233			V1v	9	Third	0.000495286		V1d	9	Third	7.43979e-05		V2v	9	Third	0.00312326		V2d	9	Third	4.43784e-05		V3v	9	Third	0.00063525		V3d	9	Third	0.000237382		hV4	9	Third	0.0113889		EBA	9	Third	0.000350903		FFA	9	Third
V1v	TR01	First	sub-02	-0.000198801
V1v	TR01	Third	sub-02	0.00180898
V1v	TR02	First	sub-02	2.58499e-05
V1v	TR02	Third	sub-02	-0.000119949
V1v	TR03	First	sub-02	0.000743898
V1v	TR03	Third	sub-02	0.00230107
V1v	TR04	First	sub-02	0.0253562
V1v	TR04	Third	sub-02	0.00363269
V1v	TR05	First	sub-02	0.0316344
V1v	TR05	Third	sub-02	0.00370499
V1v	TR06	First	sub-02	0.0169466
V1v	TR06	Third	sub-02	0.00748537
V1v	TR07	First	sub-02	0.0120224
V1v	TR07	Third	sub-02	0.0135242
V1v	TR08	First	sub-02	0.0128298
V1v	TR08	Third	sub-02	0.00497561
V1v	TR09	First	sub-02	0.00714564
V1v	TR09	Third	sub-02	0.00211658
V1v	TR01	First	sub-03	0.00018737
V1v	TR01	Third	sub-03	0.000156473
V1v	TR02	First	sub-03	0.00441379
V1v	TR02	Third	sub-03	0.00320408
V1v	TR03	First	sub-03	0.00179857
V1v	TR03	Third	sub-03	0.00161424
V1v	TR04	First	sub-03	0.00431581
V1v	TR04	Third	sub-03	0.000471904
V1v	TR05	First	sub-03	0.010777
V1v	TR05	Third	sub-03	0.000422117
V1v	TR06	First	sub-03	0.00367095
V1v	TR06	Third	sub-03	0.0038574
V1v	TR07	First	sub-03	0.000812513
V1v	TR07	Third	sub-03	0.00827309
V1v	TR08	First	sub-03	0.00019238
V1v	TR08	Third	sub-03	0.0121215
V1v	TR09	First	sub-03	0.00103049
V1v	TR09	Third	sub-03	0.00656015
V1v	TR01	First	sub-04	-0.000832686
V1v	TR01	Third	sub-04	-0.00106473
V1v	TR02	First	sub-04	-0.000343019
V1v	TR02	Third	sub-04	-0.000601454
V1v	TR03	First	sub-04	0.00729938
V1v	TR03	Third	sub-04	-4.44718e-05
V1v	TR04	First	sub-04	0.0584426
V1v	TR04	Third	sub-04	-0.000138403
V1v	TR05	First	sub-04	0.022512
V1v	TR05	Third	sub-04	0.0163819
V1v	TR06	First	sub-04	0.0154308
V1v	TR06	Third	sub-04	0.0286015
V1v	TR07	First	sub-04	0.0122775
V1v	TR07	Third	sub-04	0.0348168
V1v	TR08	First	sub-04	0.00854584
V1v	TR08	Third	sub-04	0.0299404
V1v	TR09	First	sub-04	0.00200949
V1v	TR09	Third	sub-04	0.0110387
V1v	TR01	First	sub-05	-0.000408547
V1v	TR01	Third	sub-05	-0.00069928
V1v	TR02	First	sub-05	-0.000562543
V1v	TR02	Third	sub-05	-0.000544705
V1v	TR03	First	sub-05	0.00529034
V1v	TR03	Third	sub-05	0.00199818
V1v	TR04	First	sub-05	0.0207442
V1v	TR04	Third	sub-05	0.000261263
V1v	TR05	First	sub-05	0.0218983
V1v	TR05	Third	sub-05	0.00801603
V1v	TR06	First	sub-05	0.0195989
V1v	TR06	Third	sub-05	0.0153339
V1v	TR07	First	sub-05	0.0157292
V1v	TR07	Third	sub-05	0.0220687
V1v	TR08	First	sub-05	0.0120741
V1v	TR08	Third	sub-05	0.0242927
V1v	TR09	First	sub-05	0.00588393
V1v	TR09	Third	sub-05	0.0232615
V1v	TR01	First	sub-06	-0.000317678
V1v	TR01	Third	sub-06	0.000961201
V1v	TR02	First	sub-06	0.000189885
V1v	TR02	Third	sub-06	0.00321104
V1v	TR03	First	sub-06	0.0306549
V1v	TR03	Third	sub-06	5.63184e-05
V1v	TR04	First	sub-06	0.0544636
V1v	TR04	Third	sub-06	0.0014046
V1v	TR05	First	sub-06	0.0226282
V1v	TR05	Third	sub-06	0.0193448
V1v	TR06	First	sub-06	0.0131406
V1v	TR06	Third	sub-06	0.0330494
V1v	TR07	First	sub-06	0.0105033
V1v	TR07	Third	sub-06	0.0371037
V1v	TR08	First	sub-06	0.00670292
V1v	TR08	Third	sub-06	0.0283524
V1v	TR09	First	sub-06	0.00101478
V1v	TR09	Third	sub-06	0.0145927
V1v	TR01	First	sub-07	-0.000549552
V1v	TR01	Third	sub-07	0.00209807
V1v	TR02	First	sub-07	-0.000460745
V1v	TR02	Third	sub-07	0.000651693
V1v	TR03	First	sub-07	-0.000175669
V1v	TR03	Third	sub-07	-0.000422918
V1v	TR04	First	sub-07	0.00686521
V1v	TR04	Third	sub-07	-0.000180721
V1v	TR05	First	sub-07	0.0123214
V1v	TR05	Third	sub-07	0.00498138
V1v	TR06	First	sub-07	0.0189369
V1v	TR06	Third	sub-07	0.00334974
V1v	TR07	First	sub-07	0.0151948
V1v	TR07	Third	sub-07	0.00269814
V1v	TR08	First	sub-07	0.00770274
V1v	TR08	Third	sub-07	0.00167918
V1v	TR09	First	sub-07	0.0031204
V1v	TR09	Third	sub-07	0.000773227
V1v	TR01	First	sub-08	0.00529479
V1v	TR01	Third	sub-08	0.00186564
V1v	TR02	First	sub-08	0.00164418
V1v	TR02	Third	sub-08	0.000825032
V1v	TR03	First	sub-08	0.00303832
V1v	TR03	Third	sub-08	-0.00030885
V1v	TR04	First	sub-08	0.0248704
V1v	TR04	Third	sub-08	0.000275684
V1v	TR05	First	sub-08	0.0175809
V1v	TR05	Third	sub-08	0.00733846
V1v	TR06	First	sub-08	0.0172735
V1v	TR06	Third	sub-08	0.0127475
V1v	TR07	First	sub-08	0.0101654
V1v	TR07	Third	sub-08	0.0214653
V1v	TR08	First	sub-08	0.00379184
V1v	TR08	Third	sub-08	0.0285585
V1v	TR09	First	sub-08	0.00516855
V1v	TR09	Third	sub-08	0.0110741
V1v	TR01	First	sub-09	0.0010111
V1v	TR01	Third	sub-09	-0.000212663
V1v	TR02	First	sub-09	-0.000369074
V1v	TR02	Third	sub-09	0.000889189
V1v	TR03	First	sub-09	0.000627212
V1v	TR03	Third	sub-09	-0.000509855
V1v	TR04	First	sub-09	0.0171822
V1v	TR04	Third	sub-09	-0.000190194
V1v	TR05	First	sub-09	0.02176
V1v	TR05	Third	sub-09	0.00560059
V1v	TR06	First	sub-09	0.0164045
V1v	TR06	Third	sub-09	0.0108991
V1v	TR07	First	sub-09	0.0112428
V1v	TR07	Third	sub-09	0.016729
V1v	TR08	First	sub-09	0.00734436
V1v	TR08	Third	sub-09	0.0298435
V1v	TR09	First	sub-09	0.00745854
V1v	TR09	Third	sub-09	0.023388
V1v	TR01	First	sub-10	0.000225082
V1v	TR01	Third	sub-10	0.000114286
V1v	TR02	First	sub-10	0.0012543
V1v	TR02	Third	sub-10	-8.13548e-05
V1v	TR03	First	sub-10	0.0104107
V1v	TR03	Third	sub-10	-0.000243693
V1v	TR04	First	sub-10	0.0375433
V1v	TR04	Third	sub-10	-3.28948e-06
V1v	TR05	First	sub-10	0.0176174
V1v	TR05	Third	sub-10	0.0199193
V1v	TR06	First	sub-10	0.00971425
V1v	TR06	Third	sub-10	0.0315774
V1v	TR07	First	sub-10	0.00905275
V1v	TR07	Third	sub-10	0.0312809
V1v	TR08	First	sub-10	0.00609014
V1v	TR08	Third	sub-10	0.0168426
V1v	TR09	First	sub-10	0.000693247
V1v	TR09	Third	sub-10	0.00997
V1d	TR01	First	sub-01	-0.000592991
V1d	TR01	Third	sub-01	-0.000483153
V1d	TR02	First	sub-01	-0.000354502
V1d	TR02	Third	sub-01	-0.000415769
V1d	TR03	First	sub-01	0.00669105
V1d	TR03	Third	sub-01	-0.000302536
V1d	TR04	First	sub-01	0.0331682
V1d	TR04	Third	sub-01	-6.82075e-05
V1d	TR05	First	sub-01	0.0345779
V1d	TR05	Third	sub-01	8.30992e-05
V1d	TR06	First	sub-01	0.0264991
V1d	TR06	Third	sub-01	0.00181336
V1d	TR07	First	sub-01	0.0206022
V1d	TR07	Third	sub-01	0.00618638
V1d	TR08	First	sub-01	0.0140655
V1d	TR08	Third	sub-01	0.0119894
V1d	TR09	First	sub-01	0.007208
V1d	TR09	Third	sub-01	0.0175761
V1d	TR01	First	sub-02	0.000288398
V1d	TR01	Third	sub-02	0.0011419
V1d	TR02	First	sub-02	0.000972743
V1d	TR02	Third	sub-02	6.30591e-05
V1d	TR03	First	sub-02	0.00382414
V1d	TR03	Third	sub-02	0.000148636
V1d	TR04	First	sub-02	0.0406743
V1d	TR04	Third	sub-02	0.000284473
V1d	TR05	First	sub-02	0.0283255
V1d	TR05	Third	sub-02	0.0113488
V1d	TR06	First	sub-02	0.0221974
V1d	TR06	Third	sub-02	0.0160803
V1d	TR07	First	sub-02	0.0146853
V1d	TR07	Third	sub-02	0.025598
V1d	TR08	First	sub-02	0.00885904
V1d	TR08	Third	sub-02	0.0222161
V1d	TR09	First	sub-02	0.0047242
V1d	TR09	Third	sub-02	0.0160448
V1d	TR01	First	sub-03	-0.00018739
V1d	TR01	Third	sub-03	0.000840078
V1d	TR02	First	sub-03	0.000824402
V1d	TR02	Third	sub-03	0.00157527
V1d	TR03	First	sub-03	0.00287538
V1d	TR03	Third	sub-03	0.000509095
V1d	TR04	First	sub-03	0.00447738
V1d	TR04	Third	sub-03	-0.000152679
V1d	TR05	First	sub-03	0.0133134
V1d	TR05	Third	sub-03	0.00355847
V1d	TR06	First	sub-03	0.0160616
V1d	TR06	Third	sub-03	0.0101452
V1d	TR07	First	sub-03	0.00933776
V1d	TR07	Third	sub-03	0.0160747
V1d	TR08	First	sub-03	0.00753365
V1d	TR08	Third	sub-03	0.0178056
V1d	TR09	First	sub-03	0.00143286
V1d	TR09	Third	sub-03	0.0163848
V1d	TR01	First	sub-04	0.0006517
V1d	TR01	Third	sub-04	-0.000567152
V1d	TR02	First	sub-04	-5.38084e-05
V1d	TR02	Third	sub-04	0.000530863
V1d	TR03	First	sub-04	0.00981559
V1d	TR03	Third	sub-04	-0.000138261
V1d	TR04	First	sub-04	0.0266748
V1d	TR04	Third	sub-04	0.00628583
V1d	TR05	First	sub-04	0.0179438
V1d	TR05	Third	sub-04	0.0241627
V1d	TR06	First	sub-04	0.0136826
V1d	TR06	Third	sub-04	0.0340945
V1d	TR07	First	sub-04	0.00921285
V1d	TR07	Third	sub-04	0.0446348
V1d	TR08	First	sub-04	0.00632757
V1d	TR08	Third	sub-04	0.0358925
V1d	TR09	First	sub-04	0.00301193
V1d	TR09	Third	sub-04	0.0196952
V1d	TR01	First	sub-05	-0.000753973
V1d	TR01	Third	sub-05	-0.00139069
V1d	TR02	First	sub-05	-0.00247457
V1d	TR02	Third	sub-05	-0.00232068
V1d	TR03	First	sub-05	-0.000857276
V1d	TR03	Third	sub-05	-0.00183601
V1d	TR04	First	sub-05	0.0277949
V1d	TR04	Third	sub-05	-0.000291588
V1d	TR05	First	sub-05	0.0197241
V1d	TR05	Third	sub-05	0.013458
V1d	TR06	First	sub-05	0.0191362
V1d	TR06	Third	sub-05	0.0219487
V1d	TR07	First	sub-05	0.0149169
V1d	TR07	Third	sub-05	0.0269975
V1d	TR08	First	sub-05	0.0141828
V1d	TR08	Third	sub-05	0.0270537
V1d	TR09	First	sub-05	0.0119243
V1d	TR09	Third	sub-05	0.0221547
V1d	TR01	First	sub-06	-0.00162937
V1d	TR01	Third	sub-06	-0.00140285
V1d	TR02	First	sub-06	-0.000303984
V1d	TR02	Third	sub-06	-0.000159825
V1d	TR03	First	sub-06	0.0233741
V1d	TR03	Third	sub-06	0.000780581
V1d	TR04	First	sub-06	0.0459363
V1d	TR04	Third	sub-06	0.00228161
V1d	TR05	First	sub-06	0.0169481
V1d	TR05	Third	sub-06	0.02763
V1d	TR06	First	sub-06	0.00795596
V1d	TR06	Third	sub-06	0.0427866
V1d	TR07	First	sub-06	0.00683471
V1d	TR07	Third	sub-06	0.0411522
V1d	TR08	First	sub-06	0.00583812
V1d	TR08	Third	sub-06	0.0208716
V1d	TR09	First	sub-06	0.000898668
V1d	TR09	Third	sub-06	0.00879194
V1d	TR01	First	sub-07	0.0240602
V1d	TR01	Third	sub-07	0.0278065
V1d	TR02	First	sub-07	0.00977029
V1d	TR02	Third	sub-07	0.00795565
V1d	TR03	First	sub-07	0.00109144
V1d	TR03	Third	sub-07	0.000952917
V1d	TR04	First	sub-07	0.0122511
V1d	TR04	Third	sub-07	-0.000132586
V1d	TR05	First	sub-07	0.0218131
V1d	TR05	Third	sub-07	0.00231191
V1d	TR06	First	sub-07	0.0158766
V1d	TR06	Third	sub-07	0.00469849
V1d	TR07	First	sub-07	0.00975064
V1d	TR07	Third	sub-07	0.00502837
V1d	TR08	First	sub-07	0.00726786
V1d	TR08	Third	sub-07	0.00192749
V1d	TR09	First	sub-07	0.00436129
V1d	TR09	Third	sub-07	0.000183079
V1d	TR01	First	sub-08	0.00085399
V1d	TR01	Third	sub-08	-0.000173841
V1d	TR02	First	sub-08	0.000220944
V1d	TR02	Third	sub-08	0.0020483
V1d	TR03	First	sub-08	0.00479135
V1d	TR03	Third	sub-08	0.000296744
V1d	TR04	First	sub-08	0.0347673
V1d	TR04	Third	sub-08	-2.35874e-05
V1d	TR05	First	sub-08	0.0246319
V1d	TR05	Third	sub-08	0.00929196
V1d	TR06	First	sub-08	0.0235522
V1d	TR06	Third	sub-08	0.0152193
V1d	TR07	First	sub-08	0.0207522
V1d	TR07	Third	sub-08	0.0161298
V1d	TR08	First	sub-08	0.0082783
V1d	TR08	Third	sub-08	0.0246849
V1d	TR09	First	sub-08	0.00544525
V1d	TR09	Third	sub-08	0.0181088
V1d	TR01	First	sub-09	-0.000503661
V1d	TR01	Third	sub-09	-0.000412896
V1d	TR02	First	sub-09	0.0017271
V1d	TR02	Third	sub-09	0.00104789
V1d	TR03	First	sub-09	0.00184327
V1d	TR03	Third	sub-09	-0.00117231
V1d	TR04	First	sub-09	0.00599324
V1d	TR04	Third	sub-09	0.000641757
V1d	TR05	First	sub-09	0.0185903
V1d	TR05	Third	sub-09	0.00188075
V1d	TR06	First	sub-09	0.0161042
V1d	TR06	Third	sub-09	0.00474688
V1d	TR07	First	sub-09	0.0102283
V1d	TR07	Third	sub-09	0.00925491
V1d	TR08	First	sub-09	0.00809414
V1d	TR08	Third	sub-09	0.0147662
V1d	TR09	First	sub-09	0.0107226
V1d	TR09	Third	sub-09	0.0113784
V1d	TR01	First	sub-10	-2.34964e-05
V1d	TR01	Third	sub-10	-0.000369962
V1d	TR02	First	sub-10	0.000445798
V1d	TR02	Third	sub-10	-0.000128641
V1d	TR03	First	sub-10	0.0135151
V1d	TR03	Third	sub-10	0.00147042
V1d	TR04	First	sub-10	0.062266
V1d	TR04	Third	sub-10	0.00118175
V1d	TR05	First	sub-10	0.0186773
V1d	TR05	Third	sub-10	0.0170612
V1d	TR06	First	sub-10	0.00942349
V1d	TR06	Third	sub-10	0.026667
V1d	TR07	First	sub-10	0.00880948
V1d	TR07	Third	sub-10	0.0278528
V1d	TR08	First	sub-10	0.00733236
V1d	TR08	Third	sub-10	0.0167256
V1d	TR09	First	sub-10	0.00326193
V1d	TR09	Third	sub-10	0.00593168
V2v	TR01	First	sub-01	-0.000309143
V2v	TR01	Third	sub-01	0.00216107
V2v	TR02	First	sub-01	0.000526869
V2v	TR02	Third	sub-01	-3.32932e-05
V2v	TR03	First	sub-01	0.00772253
V2v	TR03	Third	sub-01	0.000731198
V2v	TR04	First	sub-01	0.0133078
V2v	TR04	Third	sub-01	4.3347e-05
V2v	TR05	First	sub-01	0.0156977
V2v	TR05	Third	sub-01	0.0038852
V2v	TR06	First	sub-01	0.017982
V2v	TR06	Third	sub-01	0.00733132
V2v	TR07	First	sub-01	0.0164284
V2v	TR07	Third	sub-01	0.0080644
V2v	TR08	First	sub-01	0.0137743
V2v	TR08	Third	sub-01	0.00826688
V2v	TR09	First	sub-01	0.0138193
V2v	TR09	Third	sub-01	0.00835467
V2v	TR01	First	sub-02	-0.000295643
V2v	TR01	Third	sub-02	0.000192246
V2v	TR02	First	sub-02	-0.000273342
V2v	TR02	Third	sub-02	-0.000215651
V2v	TR03	First	sub-02	0.000744542
V2v	TR03	Third	sub-02	0.000476567
V2v	TR04	First	sub-02	0.013761
V2v	TR04	Third	sub-02	0.00401533
V2v	TR05	First	sub-02	0.0205005
V2v	TR05	Third	sub-02	0.00124192
V2v	TR06	First	sub-02	0.0240461
V2v	TR06	Third	sub-02	0.00430304
V2v	TR07	First	sub-02	0.010242
V2v	TR07	Third	sub-02	0.00778026
V2v	TR08	First	sub-02	0.0053888
V2v	TR08	Third	sub-02	0.00690695
V2v	TR09	First	sub-02	0.00159637
V2v	TR09	Third	sub-02	0.00517495
V2v	TR01	First	sub-03	-0.000247686
V2v	TR01	Third	sub-03	3.93938e-05
V2v	TR02	First	sub-03	-4.51561e-05
V2v	TR02	Third	sub-03	-2.37581e-05
V2v	TR03	First	sub-03	9.64184e-05
V2v	TR03	Third	sub-03	-0.000214561
V2v	TR04	First	sub-03	0.00615634
V2v	TR04	Third	sub-03	0.00327192
V2v	TR05	First	sub-03	0.0136039
V2v	TR05	Third	sub-03	0.00568922
V2v	TR06	First	sub-03	0.0133846
V2v	TR06	Third	sub-03	0.0163921
V2v	TR07	First	sub-03	0.00787147
V2v	TR07	Third	sub-03	0.0178996
V2v	TR08	First	sub-03	0.00477995
V2v	TR08	Third	sub-03	0.0213455
V2v	TR09	First	sub-03	-1.26114e-06
V2v	TR09	Third	sub-03	0.0190129
V2v	TR01	First	sub-04	0.000917464
V2v	TR01	Third	sub-04	0.00322594
V2v	TR02	First	sub-04	-0.000522031
V2v	TR02	Third	sub-04	-0.000530528
V2v	TR03	First	sub-04	0.00837614
V2v	TR03	Third	sub-04	-0.000454259
V2v	TR04	First	sub-04	0.048019
V2v	TR04	Third	sub-04	-4.83652e-06
V2v	TR05	First	sub-04	0.0147639
V2v	TR05	Third	sub-04	0.0150991
V2v	TR06	First	sub-04	0.00600244
V2v	TR06	Third	sub-04	0.0312317
V2v	TR07	First	sub-04	0.00166837
V2v	TR07	Third	sub-04	0.0447153
V2v	TR08	First	sub-04	5.29738e-05
V2v	TR08	Third	sub-04	0.02039
V2v	TR09	First	sub-04	-0.000256249
V2v	TR09	Third	sub-04	-0.00037599
V2v	TR01	First	sub-05	-0.000784413
V2v	TR01	Third	sub-05	-0.000888224
V2v	TR02	First	sub-05	0.000717127
V2v	TR02	Third	sub-05	-0.000176821
V2v	TR03	First	sub-05	-0.00031907
V2v	TR03	Third	sub-05	-0.000610093
V2v	TR04	First	sub-05	0.00765638
V2v	TR04	Third	sub-05	-4.53632e-05
V2v	TR05	First	sub-05	0.00950256
V2v	TR05	Third	sub-05	0.00570927
V2v	TR06	First	sub-05	0.0109154
V2v	TR06	Third	sub-05	0.0115626
V2v	TR07	First	sub-05	0.00821875
V2v	TR07	Third	sub-05	0.0154315
V2v	TR08	First	sub-05	0.00599512
V2v	TR08	Third	sub-05	0.0161937
V2v	TR09	First	sub-05	0.00286174
V2v	TR09	Third	sub-05	0.0147243
V2v	TR01	First	sub-06	-0.000483445
V2v	TR01	Third	sub-06	-2.06754e-05
V2v	TR02	First	sub-06	-0.000372465
V2v	TR02	Third	sub-06	-0.000375315
V2v	TR03	First	sub-06	0.0203883
V2v	TR03	Third	sub-06	-0.000158631
V2v	TR04	First	sub-06	0.0425278
V2v	TR04	Third	sub-06	0.000356598
V2v	TR05	First	sub-06	0.0228549
V2v	TR05	Third	sub-06	0.011291
V2v	TR06	First	sub-06	0.0149557
V2v	TR06	Third	sub-06	0.0256256
V2v	TR07	First	sub-06	0.0115997
V2v	TR07	Third	sub-06	0.0296953
V2v	TR08	First	sub-06	0.00623009
V2v	TR08	Third	sub-06	0.0155547
V2v	TR09	First	sub-06	4.20415e-05
V2v	TR09	Third	sub-06	0.00879644
V2v	TR01	First	sub-07	0.00182413
V2v	TR01	Third	sub-07	0.00336631
V2v	TR02	First	sub-07	0.00372761
V2v	TR02	Third	sub-07	0.00999788
V2v	TR03	First	sub-07	0.00182995
V2v	TR03	Third	sub-07	0.00332734
V2v	TR04	First	sub-07	0.00961719
V2v	TR04	Third	sub-07	-0.000287884
V2v	TR05	First	sub-07	0.0167117
V2v	TR05	Third	sub-07	0.00429671
V2v	TR06	First	sub-07	0.0164928
V2v	TR06	Third	sub-07	0.0050613
V2v	TR07	First	sub-07	0.0103094
V2v	TR07	Third	sub-07	0.0065119
V2v	TR08	First	sub-07	0.00299108
V2v	TR08	Third	sub-07	0.00325319
V2v	TR09	First	sub-07	0.000903004
V2v	TR09	Third	sub-07	0.00022759
V2v	TR01	First	sub-08	-0.000181145
V2v	TR01	Third	sub-08	-0.000410848
V2v	TR02	First	sub-08	0.000305197
V2v	TR02	Third	sub-08	-0.0004616
V2v	TR03	First	sub-08	0.00454372
V2v	TR03	Third	sub-08	0.000119777
V2v	TR04	First	sub-08	0.0191798
V2v	TR04	Third	sub-08	-0.000216288
V2v	TR05	First	sub-08	0.0196143
V2v	TR05	Third	sub-08	0.00413275
V2v	TR06	First	sub-08	0.0219882
V2v	TR06	Third	sub-08	0.00586986
V2v	TR07	First	sub-08	0.0164591
V2v	TR07	Third	sub-08	0.00786404
V2v	TR08	First	sub-08	0.0045605
V2v	TR08	Third	sub-08	0.0100801
V2v	TR09	First	sub-08	0.00220894
V2v	TR09	Third	sub-08	0.00137404
V2v	TR01	First	sub-09	-0.000757066
V2v	TR01	Third	sub-09	-0.000981612
V2v	TR02	First	sub-09	0.000506854
V2v	TR02	Third	sub-09	0.00251258
V2v	TR03	First	sub-09	0.00657643
V2v	TR03	Third	sub-09	0.0096023
V2v	TR04	First	sub-09	0.00684365
V2v	TR04	Third	sub-09	0.00079166
V2v	TR05	First	sub-09	0.0136087
V2v	TR05	Third	sub-09	0.00679885
V2v	TR06	First	sub-09	0.0136636
V2v	TR06	Third	sub-09	0.00774122
V2v	TR07	First	sub-09	0.00687624
V2v	TR07	Third	sub-09	0.019165
V2v	TR08	First	sub-09	0.00613724
V2v	TR08	Third	sub-09	0.0172436
V2v	TR09	First	sub-09	0.00653991
V2v	TR09	Third	sub-09	0.0113363
V2v	TR01	First	sub-10	-0.000654506
V2v	TR01	Third	sub-10	-0.000331966
V2v	TR02	First	sub-10	-0.000510952
V2v	TR02	Third	sub-10	-5.4083e-05
V2v	TR03	First	sub-10	0.00714174
V2v	TR03	Third	sub-10	1.15358e-05
V2v	TR04	First	sub-10	0.023192
V2v	TR04	Third	sub-10	0.00103612
V2v	TR05	First	sub-10	0.0141346
V2v	TR05	Third	sub-10	0.0142523
V2v	TR06	First	sub-10	0.0102602
V2v	TR06	Third	sub-10	0.0228051
V2v	TR07	First	sub-10	0.00448958
V2v	TR07	Third	sub-10	0.0284546
V2v	TR08	First	sub-10	0.000255406
V2v	TR08	Third	sub-10	0.0190063
V2v	TR09	First	sub-10	-0.000263447
V2v	TR09	Third	sub-10	0.00365515
V2d	TR01	First	sub-01	0.00193627
V2d	TR01	Third	sub-01	0.000666457
V2d	TR02	First	sub-01	-0.000232987
V2d	TR02	Third	sub-01	0.000765439
V2d	TR03	First	sub-01	0.000375466
V2d	TR03	Third	sub-01	0.00148774
V2d	TR04	First	sub-01	0.029921
V2d	TR04	Third	sub-01	3.72323e-06
V2d	TR05	First	sub-01	0.0329726
V2d	TR05	Third	sub-01	0.000111603
V2d	TR06	First	sub-01	0.0305201
V2d	TR06	Third	sub-01	0.00104934
V2d	TR07	First	sub-01	0.0301717
V2d	TR07	Third	sub-01	0.00341954
V2d	TR08	First	sub-01	0.0293915
V2d	TR08	Third	sub-01	0.00662247
V2d	TR09	First	sub-01	0.0177124
V2d	TR09	Third	sub-01	0.0130725
V2d	TR01	First	sub-02	-4.22455e-05
V2d	TR01	Third	sub-02	0.00419024
V2d	TR02	First	sub-02	0.000571385
V2d	TR02	Third	sub-02	0.00348798
V2d	TR03	First	sub-02	0.00117744
V2d	TR03	Third	sub-02	0.00269198
V2d	TR04	First	sub-02	0.0178902
V2d	TR04	Third	sub-02	0.00389363
V2d	TR05	First	sub-02	0.0266491
V2d	TR05	Third	sub-02	0.000534741
V2d	TR06	First	sub-02	0.0236049
V2d	TR06	Third	sub-02	0.00297494
V2d	TR07	First	sub-02	0.0182886
V2d	TR07	Third	sub-02	0.00640293
V2d	TR08	First	sub-02	0.0136967
V2d	TR08	Third	sub-02	0.00727775
V2d	TR09	First	sub-02	0.00697931
V2d	TR09	Third	sub-02	0.00830376
V2d	TR01	First	sub-03	-5.58095e-05
V2d	TR01	Third	sub-03	0.000839492
V2d	TR02	First	sub-03	-8.81613e-05
V2d	TR02	Third	sub-03	0.000144603
V2d	TR03	First	sub-03	-5.21764e-05
V2d	TR03	Third	sub-03	-0.000119768
V2d	TR04	First	sub-03	0.000110875
V2d	TR04	Third	sub-03	0.00209145
V2d	TR05	First	sub-03	0.00722176
V2d	TR05	Third	sub-03	0.00740537
V2d	TR06	First	sub-03	0.0114975
V2d	TR06	Third	sub-03	0.00870664
V2d	TR07	First	sub-03	0.00895956
V2d	TR07	Third	sub-03	0.0163063
V2d	TR08	First	sub-03	0.0119645
V2d	TR08	Third	sub-03	0.0210934
V2d	TR09	First	sub-03	0.00261357
V2d	TR09	Third	sub-03	0.0212282
V2d	TR01	First	sub-04	0.00377622
V2d	TR01	Third	sub-04	0.00157735
V2d	TR02	First	sub-04	-0.000267319
V2d	TR02	Third	sub-04	0.00105649
V2d	TR03	First	sub-04	0.00839488
V2d	TR03	Third	sub-04	-0.00015965
V2d	TR04	First	sub-04	0.0272811
V2d	TR04	Third	sub-04	0.00682422
V2d	TR05	First	sub-04	0.0174352
V2d	TR05	Third	sub-04	0.02047
V2d	TR06	First	sub-04	0.014493
V2d	TR06	Third	sub-04	0.0290088
V2d	TR07	First	sub-04	0.00977864
V2d	TR07	Third	sub-04	0.0389589
V2d	TR08	First	sub-04	0.00481047
V2d	TR08	Third	sub-04	0.0327559
V2d	TR09	First	sub-04	0.00074005
V2d	TR09	Third	sub-04	0.0158117
V2d	TR01	First	sub-05	-0.000646559
V2d	TR01	Third	sub-05	0.0283869
V2d	TR02	First	sub-05	0.00360439
V2d	TR02	Third	sub-05	0.00392243
V2d	TR03	First	sub-05	0.000652145
V2d	TR03	Third	sub-05	0.00212176
V2d	TR04	First	sub-05	0.00883524
V2d	TR04	Third	sub-05	-0.000109152
V2d	TR05	First	sub-05	0.0118926
V2d	TR05	Third	sub-05	0.00511727
V2d	TR06	First	sub-05	0.0210942
V2d	TR06	Third	sub-05	0.00443829
V2d	TR07	First	sub-05	0.0128303
V2d	TR07	Third	sub-05	0.0121342
V2d	TR08	First	sub-05	0.0129069
V2d	TR08	Third	sub-05	0.0127951
V2d	TR09	First	sub-05	0.00976356
V2d	TR09	Third	sub-05	0.0171444
V2d	TR01	First	sub-06	0.00735512
V2d	TR01	Third	sub-06	0.000386988
V2d	TR02	First	sub-06	0.000242867
V2d	TR02	Third	sub-06	0.00283976
V2d	TR03	First	sub-06	0.0110999
V2d	TR03	Third	sub-06	0.000645116
V2d	TR04	First	sub-06	0.046898
V2d	TR04	Third	sub-06	0.000632499
V2d	TR05	First	sub-06	0.0251041
V2d	TR05	Third	sub-06	0.0129329
V2d	TR06	First	sub-06	0.0148576
V2d	TR06	Third	sub-06	0.024639
V2d	TR07	First	sub-06	0.0107383
V2d	TR07	Third	sub-06	0.0303674
V2d	TR08	First	sub-06	0.00257721
V2d	TR08	Third	sub-06	0.0247252
V2d	TR09	First	sub-06	-4.77033e-05
V2d	TR09	Third	sub-06	0.0172202
V2d	TR01	First	sub-07	0.00221288
V2d	TR01	Third	sub-07	-0.000311474
V2d	TR02	First	sub-07	0.00432502
V2d	TR02	Third	sub-07	0.00955605
V2d	TR03	First	sub-07	0.00554491
V2d	TR03	Third	sub-07	0.00230143
V2d	TR04	First	sub-07	0.0165626
V2d	TR04	Third	sub-07	9.40517e-05
V2d	TR05	First	sub-07	0.0193195
V2d	TR05	Third	sub-07	0.00240965
V2d	TR06	First	sub-07	0.0144534
V2d	TR06	Third	sub-07	0.00611298
V2d	TR07	First	sub-07	0.00641702
V2d	TR07	Third	sub-07	0.0114065
V2d	TR08	First	sub-07	0.00321491
V2d	TR08	Third	sub-07	0.00520692
V2d	TR09	First	sub-07	0.0023527
V2d	TR09	Third	sub-07	0.00147426
V2d	TR01	First	sub-08	0.00225465
V2d	TR01	Third	sub-08	0.000974978
V2d	TR02	First	sub-08	0.00097865
V2d	TR02	Third	sub-08	0.00502541
V2d	TR03	First	sub-08	-0.000200419
V2d	TR03	Third	sub-08	-0.000511661
V2d	TR04	First	sub-08	0.0161813
V2d	TR04	Third	sub-08	-0.000232441
V2d	TR05	First	sub-08	0.011647
V2d	TR05	Third	sub-08	0.0037143
V2d	TR06	First	sub-08	0.0204088
V2d	TR06	Third	sub-08	0.00489852
V2d	TR07	First	sub-08	0.0212408
V2d	TR07	Third	sub-08	0.0065205
V2d	TR08	First	sub-08	0.0130429
V2d	TR08	Third	sub-08	0.012372
V2d	TR09	First	sub-08	0.00936845
V2d	TR09	Third	sub-08	0.00906673
V2d	TR01	First	sub-09	-0.000543296
V2d	TR01	Third	sub-09	-0.000253442
V2d	TR02	First	sub-09	0.00067708
V2d	TR02	Third	sub-09	0.00127614
V2d	TR03	First	sub-09	0.000229785
V2d	TR03	Third	sub-09	-0.000270468
V2d	TR04	First	sub-09	0.00414495
V2d	TR04	Third	sub-09	0.000399563
V2d	TR05	First	sub-09	0.014168
V2d	TR05	Third	sub-09	0.0037892
V2d	TR06	First	sub-09	0.0140534
V2d	TR06	Third	sub-09	0.00587658
V2d	TR07	First	sub-09	0.00844134
V2d	TR07	Third	sub-09	0.0109318
V2d	TR08	First	sub-09	0.00470227
V2d	TR08	Third	sub-09	0.0173773
V2d	TR09	First	sub-09	0.00519313
V2d	TR09	Third	sub-09	0.0182237
V2d	TR01	First	sub-10	0.000125428
V2d	TR01	Third	sub-10	-6.71478e-05
V2d	TR02	First	sub-10	0.00435892
V2d	TR02	Third	sub-10	-7.05951e-05
V2d	TR03	First	sub-10	0.0246413
V2d	TR03	Third	sub-10	0.00084378
V2d	TR04	First	sub-10	0.0388934
V2d	TR04	Third	sub-10	0.000243072
V2d	TR05	First	sub-10	0.0205774
V2d	TR05	Third	sub-10	0.0145477
V2d	TR06	First	sub-10	0.0119691
V2d	TR06	Third	sub-10	0.02786
V2d	TR07	First	sub-10	0.00734778
V2d	TR07	Third	sub-10	0.0375353
V2d	TR08	First	sub-10	0.00246569
V2d	TR08	Third	sub-10	0.0322491
V2d	TR09	First	sub-10	0.00220573
V2d	TR09	Third	sub-10	0.00777482
V3v	TR01	First	sub-01	-0.00061114
V3v	TR01	Third	sub-01	-0.000651074
V3v	TR02	First	sub-01	8.37831e-05
V3v	TR02	Third	sub-01	0.00127244
V3v	TR03	First	sub-01	0.00045167
V3v	TR03	Third	sub-01	-7.60714e-05
V3v	TR04	First	sub-01	0.0104364
V3v	TR04	Third	sub-01	0.000356136
V3v	TR05	First	sub-01	0.0106911
V3v	TR05	Third	sub-01	0.00306686
V3v	TR06	First	sub-01	0.0113371
V3v	TR06	Third	sub-01	0.00604494
V3v	TR07	First	sub-01	0.0117481
V3v	TR07	Third	sub-01	0.00724436
V3v	TR08	First	sub-01	0.00627676
V3v	TR08	Third	sub-01	0.0116648
V3v	TR09	First	sub-01	0.0045672
V3v	TR09	Third	sub-01	0.01102
V3v	TR01	First	sub-02	-0.000276202
V3v	TR01	Third	sub-02	-0.000210864
V3v	TR02	First	sub-02	-0.000312532
V3v	TR02	Third	sub-02	-0.000464499
V3v	TR03	First	sub-02	0.000415024
V3v	TR03	Third	sub-02	0.000497503
V3v	TR04	First	sub-02	0.00860781
V3v	TR04	Third	sub-02	0.00128636
V3v	TR05	First	sub-02	0.0105188
V3v	TR05	Third	sub-02	0.00684127
V3v	TR06	First	sub-02	0.00781686
V3v	TR06	Third	sub-02	0.0151686
V3v	TR07	First	sub-02	0.00552759
V3v	TR07	Third	sub-02	0.0139441
V3v	TR08	First	sub-02	0.00122511
V3v	TR08	Third	sub-02	0.020087
V3v	TR09	First	sub-02	0.000616172
V3v	TR09	Third	sub-02	0.0114247
V3v	TR01	First	sub-03	-0.000292709
V3v	TR01	Third	sub-03	-0.000243151
V3v	TR02	First	sub-03	-8.48198e-05
V3v	TR02	Third	sub-03	-7.23386e-05
V3v	TR03	First	sub-03	-0.000131284
V3v	TR03	Third	sub-03	0.000216164
V3v	TR04	First	sub-03	0.00774517
V3v	TR04	Third	sub-03	0.00314889
V3v	TR05	First	sub-03	0.0160046
V3v	TR05	Third	sub-03	0.00307845
V3v	TR06	First	sub-03	0.0118503
V3v	TR06	Third	sub-03	0.0112795
V3v	TR07	First	sub-03	0.00887811
V3v	TR07	Third	sub-03	0.0110066
V3v	TR08	First	sub-03	0.00808018
V3v	TR08	Third	sub-03	0.0119549
V3v	TR09	First	sub-03	0.0022495
V3v	TR09	Third	sub-03	0.00874124
V3v	TR01	First	sub-04	-0.000545562
V3v	TR01	Third	sub-04	-0.000532185
V3v	TR02	First	sub-04	-0.000122182
V3v	TR02	Third	sub-04	0.00379885
V3v	TR03	First	sub-04	0.0080934
V3v	TR03	Third	sub-04	0.000339237
V3v	TR04	First	sub-04	0.0399433
V3v	TR04	Third	sub-04	0.000202269
V3v	TR05	First	sub-04	0.0293512
V3v	TR05	Third	sub-04	0.00548719
V3v	TR06	First	sub-04	0.0145173
V3v	TR06	Third	sub-04	0.0174628
V3v	TR07	First	sub-04	0.00328942
V3v	TR07	Third	sub-04	0.025696
V3v	TR08	First	sub-04	0.000921658
V3v	TR08	Third	sub-04	0.0123705
V3v	TR09	First	sub-04	0.000215126
V3v	TR09	Third	sub-04	0.00336959
V3v	TR01	First	sub-05	-0.000237803
V3v	TR01	Third	sub-05	-0.000542097
V3v	TR02	First	sub-05	-0.000424772
V3v	TR02	Third	sub-05	-0.000872033
V3v	TR03	First	sub-05	-0.000293149
V3v	TR03	Third	sub-05	-0.000683894
V3v	TR04	First	sub-05	0.00258297
V3v	TR04	Third	sub-05	-0.00020213
V3v	TR05	First	sub-05	0.0139813
V3v	TR05	Third	sub-05	0.00269109
V3v	TR06	First	sub-05	0.0148841
V3v	TR06	Third	sub-05	0.00649356
V3v	TR07	First	sub-05	0.0105576
V3v	TR07	Third	sub-05	0.00908787
V3v	TR08	First	sub-05	0.00804208
V3v	TR08	Third	sub-05	0.00887421
V3v	TR09	First	sub-05	0.00681404
V3v	TR09	Third	sub-05	0.00798244
V3v	TR01	First	sub-06	3.92571e-05
V3v	TR01	Third	sub-06	1.72682e-06
V3v	TR02	First	sub-06	-0.000682339
V3v	TR02	Third	sub-06	-0.000704373
V3v	TR03	First	sub-06	0.0208678
V3v	TR03	Third	sub-06	0.000491162
V3v	TR04	First	sub-06	0.035466
V3v	TR04	Third	sub-06	0.000328673
V3v	TR05	First	sub-06	0.0245833
V3v	TR05	Third	sub-06	0.0044025
V3v	TR06	First	sub-06	0.0202414
V3v	TR06	Third	sub-06	0.011592
V3v	TR07	First	sub-06	0.0102302
V3v	TR07	Third	sub-06	0.0160453
V3v	TR08	First	sub-06	0.00474347
V3v	TR08	Third	sub-06	0.0111925
V3v	TR09	First	sub-06	-0.000123116
V3v	TR09	Third	sub-06	0.00921544
V3v	TR01	First	sub-07	-0.00042305
V3v	TR01	Third	sub-07	-0.000542761
V3v	TR02	First	sub-07	-8.8374e-05
V3v	TR02	Third	sub-07	0.000280264
V3v	TR03	First	sub-07	0.00307725
V3v	TR03	Third	sub-07	0.000288059
V3v	TR04	First	sub-07	0.0144322
V3v	TR04	Third	sub-07	-0.000398023
V3v	TR05	First	sub-07	0.00548097
V3v	TR05	Third	sub-07	0.00135693
V3v	TR06	First	sub-07	0.00618204
V3v	TR06	Third	sub-07	0.0035297
V3v	TR07	First	sub-07	0.00210288
V3v	TR07	Third	sub-07	0.00272079
V3v	TR08	First	sub-07	0.00249933
V3v	TR08	Third	sub-07	-0.000249507
V3v	TR09	First	sub-07	0.00106831
V3v	TR09	Third	sub-07	-0.000160043
V3v	TR01	First	sub-08	-0.000234619
V3v	TR01	Third	sub-08	-0.000343757
V3v	TR02	First	sub-08	-0.000405055
V3v	TR02	Third	sub-08	-0.000458301
V3v	TR03	First	sub-08	0.00173486
V3v	TR03	Third	sub-08	-0.000693767
V3v	TR04	First	sub-08	0.006873
V3v	TR04	Third	sub-08	0.000636775
V3v	TR05	First	sub-08	0.0223127
V3v	TR05	Third	sub-08	0.000856031
V3v	TR06	First	sub-08	0.0192195
V3v	TR06	Third	sub-08	0.00240349
V3v	TR07	First	sub-08	0.0145968
V3v	TR07	Third	sub-08	0.00308399
V3v	TR08	First	sub-08	0.00857649
V3v	TR08	Third	sub-08	0.0023313
V3v	TR09	First	sub-08	0.00472134
V3v	TR09	Third	sub-08	0.000855227
V3v	TR01	First	sub-09	-0.000234573
V3v	TR01	Third	sub-09	-0.00060447
V3v	TR02	First	sub-09	0.00429011
V3v	TR02	Third	sub-09	0.00196319
V3v	TR03	First	sub-09	0.000260735
V3v	TR03	Third	sub-09	-0.000176445
V3v	TR04	First	sub-09	0.0013545
V3v	TR04	Third	sub-09	-0.000333135
V3v	TR05	First	sub-09	0.00643025
V3v	TR05	Third	sub-09	0.00573651
V3v	TR06	First	sub-09	0.00769511
V3v	TR06	Third	sub-09	0.00743977
V3v	TR07	First	sub-09	0.00521213
V3v	TR07	Third	sub-09	0.0142885
V3v	TR08	First	sub-09	0.00277973
V3v	TR08	Third	sub-09	0.0208864
V3v	TR09	First	sub-09	0.00337062
V3v	TR09	Third	sub-09	0.00633338
V3v	TR01	First	sub-10	0.00290421
V3v	TR01	Third	sub-10	-0.000698119
V3v	TR02	First	sub-10	0.00270231
V3v	TR02	Third	sub-10	0.00377681
V3v	TR03	First	sub-10	-0.000440098
V3v	TR03	Third	sub-10	0.000923041
V3v	TR04	First	sub-10	0.00767301
V3v	TR04	Third	sub-10	-4.77573e-05
V3v	TR05	First	sub-10	0.0112374
V3v	TR05	Third	sub-10	0.00530487
V3v	TR06	First	sub-10	0.00684788
V3v	TR06	Third	sub-10	0.0158757
V3v	TR07	First	sub-10	0.000801303
V3v	TR07	Third	sub-10	0.0261376
V3v	TR08	First	sub-10	-0.000150136
V3v	TR08	Third	sub-10	0.0157045
V3v	TR09	First	sub-10	0.000389209
V3v	TR09	Third	sub-10	0.00257844
V3d	TR01	First	sub-01	-0.000339645
V3d	TR01	Third	sub-01	-0.000375168
V3d	TR02	First	sub-01	-0.000356492
V3d	TR02	Third	sub-01	-0.000339854
V3d	TR03	First	sub-01	-0.000371763
V3d	TR03	Third	sub-01	0.00392746
V3d	TR04	First	sub-01	0.0157188
V3d	TR04	Third	sub-01	0.000204405
V3d	TR05	First	sub-01	0.0306242
V3d	TR05	Third	sub-01	-7.12969e-05
V3d	TR06	First	sub-01	0.0303845
V3d	TR06	Third	sub-01	0.000934812
V3d	TR07	First	sub-01	0.0247107
V3d	TR07	Third	sub-01	0.00359995
V3d	TR08	First	sub-01	0.0152386
V3d	TR08	Third	sub-01	0.00965089
V3d	TR09	First	sub-01	0.0128408
V3d	TR09	Third	sub-01	0.00882712
V3d	TR01	First	sub-02	0.00130405
V3d	TR01	Third	sub-02	0.000520735
V3d	TR02	First	sub-02	-0.000633719
V3d	TR02	Third	sub-02	-0.000441462
V3d	TR03	First	sub-02	-0.000298319
V3d	TR03	Third	sub-02	-0.000138365
V3d	TR04	First	sub-02	0.0095468
V3d	TR04	Third	sub-02	0.00245281
V3d	TR05	First	sub-02	0.0282429
V3d	TR05	Third	sub-02	-5.94093e-05
V3d	TR06	First	sub-02	0.0228194
V3d	TR06	Third	sub-02	0.00217341
V3d	TR07	First	sub-02	0.00980061
V3d	TR07	Third	sub-02	0.011747
V3d	TR08	First	sub-02	0.00454248
V3d	TR08	Third	sub-02	0.0163595
V3d	TR09	First	sub-02	0.00107306
V3d	TR09	Third	sub-02	0.0170199
V3d	TR01	First	sub-03	0.000145138
V3d	TR01	Third	sub-03	0.00046174
V3d	TR02	First	sub-03	-0.000149958
V3d	TR02	Third	sub-03	0.000824477
V3d	TR03	First	sub-03	-0.000180236
V3d	TR03	Third	sub-03	-9.74943e-05
V3d	TR04	First	sub-03	-0.000198902
V3d	TR04	Third	sub-03	0.00231823
V3d	TR05	First	sub-03	0.00296925
V3d	TR05	Third	sub-03	0.00319305
V3d	TR06	First	sub-03	0.0027395
V3d	TR06	Third	sub-03	0.0123202
V3d	TR07	First	sub-03	0.00562166
V3d	TR07	Third	sub-03	0.00988992
V3d	TR08	First	sub-03	0.00605232
V3d	TR08	Third	sub-03	0.0145419
V3d	TR09	First	sub-03	0.000813744
V3d	TR09	Third	sub-03	0.0152245
V3d	TR01	First	sub-04	-0.00136004
V3d	TR01	Third	sub-04	-0.00139551
V3d	TR02	First	sub-04	0.00109063
V3d	TR02	Third	sub-04	-0.000513682
V3d	TR03	First	sub-04	0.00733545
V3d	TR03	Third	sub-04	0.000986436
V3d	TR04	First	sub-04	0.0328254
V3d	TR04	Third	sub-04	0.00171475
V3d	TR05	First	sub-04	0.0284414
V3d	TR05	Third	sub-04	0.00834564
V3d	TR06	First	sub-04	0.0233389
V3d	TR06	Third	sub-04	0.0149517
V3d	TR07	First	sub-04	0.0139013
V3d	TR07	Third	sub-04	0.0272457
V3d	TR08	First	sub-04	0.00868712
V3d	TR08	Third	sub-04	0.0234075
V3d	TR09	First	sub-04	0.00235927
V3d	TR09	Third	sub-04	0.0159018
V3d	TR01	First	sub-05	-0.00163539
V3d	TR01	Third	sub-05	-0.000818806
V3d	TR02	First	sub-05	0.00216885
V3d	TR02	Third	sub-05	-0.00990798
V3d	TR03	First	sub-05	-0.00163861
V3d	TR03	Third	sub-05	0.00412229
V3d	TR04	First	sub-05	0.00850189
V3d	TR04	Third	sub-05	0.00240533
V3d	TR05	First	sub-05	0.00597315
V3d	TR05	Third	sub-05	0.00420317
V3d	TR06	First	sub-05	0.0150478
V3d	TR06	Third	sub-05	0.00282494
V3d	TR07	First	sub-05	0.00743039
V3d	TR07	Third	sub-05	0.008259
V3d	TR08	First	sub-05	0.00497316
V3d	TR08	Third	sub-05	0.0131789
V3d	TR09	First	sub-05	0.00383197
V3d	TR09	Third	sub-05	0.014967
V3d	TR01	First	sub-06	0.00324812
V3d	TR01	Third	sub-06	-0.000541974
V3d	TR02	First	sub-06	-0.000524854
V3d	TR02	Third	sub-06	0.000781543
V3d	TR03	First	sub-06	0.0127474
V3d	TR03	Third	sub-06	-0.000153737
V3d	TR04	First	sub-06	0.0421869
V3d	TR04	Third	sub-06	1.65462e-05
V3d	TR05	First	sub-06	0.0149265
V3d	TR05	Third	sub-06	0.00882261
V3d	TR06	First	sub-06	0.00923129
V3d	TR06	Third	sub-06	0.0161166
V3d	TR07	First	sub-06	0.0045742
V3d	TR07	Third	sub-06	0.0190586
V3d	TR08	First	sub-06	-0.000104748
V3d	TR08	Third	sub-06	0.0168594
V3d	TR09	First	sub-06	0.00194719
V3d	TR09	Third	sub-06	0.0120781
V3d	TR01	First	sub-07	0.00170505
V3d	TR01	Third	sub-07	-2.96487e-05
V3d	TR02	First	sub-07	-1.44102e-06
V3d	TR02	Third	sub-07	0.00355334
V3d	TR03	First	sub-07	0.00270183
V3d	TR03	Third	sub-07	0.00115616
V3d	TR04	First	sub-07	0.0130941
V3d	TR04	Third	sub-07	0.00157668
V3d	TR05	First	sub-07	0.0149705
V3d	TR05	Third	sub-07	0.00335764
V3d	TR06	First	sub-07	0.0066953
V3d	TR06	Third	sub-07	0.00748455
V3d	TR07	First	sub-07	0.00176133
V3d	TR07	Third	sub-07	0.00993853
V3d	TR08	First	sub-07	0.000229813
V3d	TR08	Third	sub-07	0.00635637
V3d	TR09	First	sub-07	0.000513358
V3d	TR09	Third	sub-07	0.002148
V3d	TR01	First	sub-08	2.12438e-05
V3d	TR01	Third	sub-08	0.000290509
V3d	TR02	First	sub-08	-0.000492826
V3d	TR02	Third	sub-08	0.00273901
V3d	TR03	First	sub-08	-0.000142022
V3d	TR03	Third	sub-08	-0.000847054
V3d	TR04	First	sub-08	0.00661961
V3d	TR04	Third	sub-08	-3.56158e-05
V3d	TR05	First	sub-08	0.00754318
V3d	TR05	Third	sub-08	0.00755381
V3d	TR06	First	sub-08	0.00922293
V3d	TR06	Third	sub-08	0.0113892
V3d	TR07	First	sub-08	0.0078782
V3d	TR07	Third	sub-08	0.0143702
V3d	TR08	First	sub-08	0.00591318
V3d	TR08	Third	sub-08	0.0154043
V3d	TR09	First	sub-08	0.00810271
V3d	TR09	Third	sub-08	0.00657999
V3d	TR01	First	sub-09	-9.19439e-05
V3d	TR01	Third	sub-09	0.00581583
V3d	TR02	First	sub-09	0.000149071
V3d	TR02	Third	sub-09	0.000447964
V3d	TR03	First	sub-09	0.00015053
V3d	TR03	Third	sub-09	0.000343219
V3d	TR04	First	sub-09	0.00191019
V3d	TR04	Third	sub-09	0.000488986
V3d	TR05	First	sub-09	0.0111339
V3d	TR05	Third	sub-09	0.00453899
V3d	TR06	First	sub-09	0.0152228
V3d	TR06	Third	sub-09	0.0074072
V3d	TR07	First	sub-09	0.01316
V3d	TR07	Third	sub-09	0.0101959
V3d	TR08	First	sub-09	0.00598994
V3d	TR08	Third	sub-09	0.0162688
V3d	TR09	First	sub-09	0.00352796
V3d	TR09	Third	sub-09	0.019976
V3d	TR01	First	sub-10	-0.00077622
V3d	TR01	Third	sub-10	-0.000765002
V3d	TR02	First	sub-10	0.00170645
V3d	TR02	Third	sub-10	0.000347947
V3d	TR03	First	sub-10	0.00710745
V3d	TR03	Third	sub-10	-0.00023324
V3d	TR04	First	sub-10	0.0153489
V3d	TR04	Third	sub-10	-0.000101024
V3d	TR05	First	sub-10	0.0106386
V3d	TR05	Third	sub-10	0.00975208
V3d	TR06	First	sub-10	0.00823359
V3d	TR06	Third	sub-10	0.0186035
V3d	TR07	First	sub-10	0.00606813
V3d	TR07	Third	sub-10	0.021512
V3d	TR08	First	sub-10	0.00327375
V3d	TR08	Third	sub-10	0.00941174
V3d	TR09	First	sub-10	0.00122369
V3d	TR09	Third	sub-10	-0.000137665
hV4	TR01	First	sub-01	-0.00176083
hV4	TR01	Third	sub-01	-0.00182467
hV4	TR02	First	sub-01	-0.000482256
hV4	TR02	Third	sub-01	-0.000806407
hV4	TR03	First	sub-01	0.000975784
hV4	TR03	Third	sub-01	0.000813165
hV4	TR04	First	sub-01	0.00570029
hV4	TR04	Third	sub-01	-0.000106166
hV4	TR05	First	sub-01	0.0131485
hV4	TR05	Third	sub-01	0.00176852
hV4	TR06	First	sub-01	0.0208801
hV4	TR06	Third	sub-01	0.00297701
hV4	TR07	First	sub-01	0.0196121
hV4	TR07	Third	sub-01	0.00451426
hV4	TR08	First	sub-01	0.0178611
hV4	TR08	Third	sub-01	0.00430708
hV4	TR09	First	sub-01	0.0206673
hV4	TR09	Third	sub-01	0.00345108
hV4	TR01	First	sub-02	-0.00027944
hV4	TR01	Third	sub-02	-6.0668e-05
hV4	TR02	First	sub-02	8.05068e-06
hV4	TR02	Third	sub-02	-0.000543386
hV4	TR03	First	sub-02	0.000184892
hV4	TR03	Third	sub-02	-0.000429613
hV4	TR04	First	sub-02	0.00516913
hV4	TR04	Third	sub-02	0.00069776
hV4	TR05	First	sub-02	0.00738565
hV4	TR05	Third	sub-02	0.00769579
hV4	TR06	First	sub-02	0.00530812
hV4	TR06	Third	sub-02	0.0166367
hV4	TR07	First	sub-02	0.00134698
hV4	TR07	Third	sub-02	0.0247144
hV4	TR08	First	sub-02	0.000327911
hV4	TR08	Third	sub-02	0.0223101
hV4	TR09	First	sub-02	0.000630138
hV4	TR09	Third	sub-02	0.00811456
hV4	TR01	First	sub-03	-0.000201487
hV4	TR01	Third	sub-03	0.00155076
hV4	TR02	First	sub-03	-0.000157653
hV4	TR02	Third	sub-03	-0.000270845
hV4	TR03	First	sub-03	0.000125843
hV4	TR03	Third	sub-03	-0.000269327
hV4	TR04	First	sub-03	0.009369
hV4	TR04	Third	sub-03	0.00178541
hV4	TR05	First	sub-03	0.0149791
hV4	TR05	Third	sub-03	0.00840729
hV4	TR06	First	sub-03	0.0106348
hV4	TR06	Third	sub-03	0.0156781
hV4	TR07	First	sub-03	0.00891683
hV4	TR07	Third	sub-03	0.0147094
hV4	TR08	First	sub-03	0.0119171
hV4	TR08	Third	sub-03	0.00632242
hV4	TR09	First	sub-03	0.00357298
hV4	TR09	Third	sub-03	0.00472575
hV4	TR01	First	sub-04	-0.000555058
hV4	TR01	Third	sub-04	-0.000479533
hV4	TR02	First	sub-04	0.0016505
hV4	TR02	Third	sub-04	-0.000791996
hV4	TR03	First	sub-04	0.0157029
hV4	TR03	Third	sub-04	-0.000239244
hV4	TR04	First	sub-04	0.0339597
hV4	TR04	Third	sub-04	-1.70639e-05
hV4	TR05	First	sub-04	0.0165738
hV4	TR05	Third	sub-04	0.00937625
hV4	TR06	First	sub-04	0.0109569
hV4	TR06	Third	sub-04	0.0197965
hV4	TR07	First	sub-04	0.005005
hV4	TR07	Third	sub-04	0.0235073
hV4	TR08	First	sub-04	0.00278256
hV4	TR08	Third	sub-04	0.0110924
hV4	TR09	First	sub-04	0.00133662
hV4	TR09	Third	sub-04	0.0023342
hV4	TR01	First	sub-05	0.00141677
hV4	TR01	Third	sub-05	0.00317322
hV4	TR02	First	sub-05	-0.00155519
hV4	TR02	Third	sub-05	-0.000470579
hV4	TR03	First	sub-05	-0.000109817
hV4	TR03	Third	sub-05	-0.00187052
hV4	TR04	First	sub-05	0.00276993
hV4	TR04	Third	sub-05	0.00344304
hV4	TR05	First	sub-05	0.00871161
hV4	TR05	Third	sub-05	0.0103857
hV4	TR06	First	sub-05	0.00796873
hV4	TR06	Third	sub-05	0.0191675
hV4	TR07	First	sub-05	0.00636179
hV4	TR07	Third	sub-05	0.018287
hV4	TR08	First	sub-05	0.00622034
hV4	TR08	Third	sub-05	0.00950459
hV4	TR09	First	sub-05	0.00224885
hV4	TR09	Third	sub-05	0.00248327
hV4	TR01	First	sub-06	0.000590555
hV4	TR01	Third	sub-06	-0.000202753
hV4	TR02	First	sub-06	-0.000729658
hV4	TR02	Third	sub-06	-6.71444e-05
hV4	TR03	First	sub-06	0.0160318
hV4	TR03	Third	sub-06	-0.000259984
hV4	TR04	First	sub-06	0.0316941
hV4	TR04	Third	sub-06	7.36545e-05
hV4	TR05	First	sub-06	0.0210979
hV4	TR05	Third	sub-06	0.00567285
hV4	TR06	First	sub-06	0.0160411
hV4	TR06	Third	sub-06	0.00918834
hV4	TR07	First	sub-06	0.00914996
hV4	TR07	Third	sub-06	0.0112373
hV4	TR08	First	sub-06	0.00397251
hV4	TR08	Third	sub-06	0.00649804
hV4	TR09	First	sub-06	-0.000236079
hV4	TR09	Third	sub-06	0.00911449
hV4	TR01	First	sub-07	0.000983898
hV4	TR01	Third	sub-07	0.0188961
hV4	TR02	First	sub-07	-0.000874653
hV4	TR02	Third	sub-07	0.00414842
hV4	TR03	First	sub-07	0.00164514
hV4	TR03	Third	sub-07	0.00285783
hV4	TR04	First	sub-07	0.010647
hV4	TR04	Third	sub-07	-0.000257379
hV4	TR05	First	sub-07	0.00984401
hV4	TR05	Third	sub-07	0.00218945
hV4	TR06	First	sub-07	0.00947365
hV4	TR06	Third	sub-07	0.00402993
hV4	TR07	First	sub-07	0.00601404
hV4	TR07	Third	sub-07	0.00453789
hV4	TR08	First	sub-07	0.00495928
hV4	TR08	Third	sub-07	0.000624973
hV4	TR09	First	sub-07	0.000276323
hV4	TR09	Third	sub-07	0.00134604
hV4	TR01	First	sub-08	0.00475333
hV4	TR01	Third	sub-08	0.007909
hV4	TR02	First	sub-08	-0.0010873
hV4	TR02	Third	sub-08	-0.000245906
hV4	TR03	First	sub-08	0.00104722
hV4	TR03	Third	sub-08	-0.000235665
hV4	TR04	First	sub-08	0.00447081
hV4	TR04	Third	sub-08	0.00186195
hV4	TR05	First	sub-08	0.0241127
hV4	TR05	Third	sub-08	0.000702268
hV4	TR06	First	sub-08	0.0278144
hV4	TR06	Third	sub-08	0.00075423
hV4	TR07	First	sub-08	0.021292
hV4	TR07	Third	sub-08	0.00123318
hV4	TR08	First	sub-08	0.00874144
hV4	TR08	Third	sub-08	0.00283366
hV4	TR09	First	sub-08	0.00444012
hV4	TR09	Third	sub-08	0.000224474
hV4	TR01	First	sub-09	-0.000940118
hV4	TR01	Third	sub-09	0.00271838
hV4	TR02	First	sub-09	0.000411293
hV4	TR02	Third	sub-09	2.66884e-05
hV4	TR03	First	sub-09	0.000195498
hV4	TR03	Third	sub-09	-0.00121118
hV4	TR04	First	sub-09	0.00778113
hV4	TR04	Third	sub-09	-0.000165957
hV4	TR05	First	sub-09	0.0133994
hV4	TR05	Third	sub-09	0.00673148
hV4	TR06	First	sub-09	0.00905299
hV4	TR06	Third	sub-09	0.0170551
hV4	TR07	First	sub-09	0.00825242
hV4	TR07	Third	sub-09	0.0227749
hV4	TR08	First	sub-09	0.00802078
hV4	TR08	Third	sub-09	0.024187
hV4	TR09	First	sub-09	0.0054818
hV4	TR09	Third	sub-09	0.0207822
hV4	TR01	First	sub-10	-0.000826804
hV4	TR01	Third	sub-10	-0.00128517
hV4	TR02	First	sub-10	-0.000273937
hV4	TR02	Third	sub-10	-0.000365529
hV4	TR03	First	sub-10	0.0044689
hV4	TR03	Third	sub-10	-0.000639961
hV4	TR04	First	sub-10	0.0257902
hV4	TR04	Third	sub-10	-6.44489e-05
hV4	TR05	First	sub-10	0.0147202
hV4	TR05	Third	sub-10	0.00774909
hV4	TR06	First	sub-10	0.00357047
hV4	TR06	Third	sub-10	0.0186733
hV4	TR07	First	sub-10	-0.000149646
hV4	TR07	Third	sub-10	0.0252726
hV4	TR08	First	sub-10	0.000679524
hV4	TR08	Third	sub-10	0.0103365
hV4	TR09	First	sub-10	0.00115008
hV4	TR09	Third	sub-10	0.000947717
EBA	TR01	First	sub-01	-0.000375676
EBA	TR01	Third	sub-01	-2.19234e-05
EBA	TR02	First	sub-01	-0.000458593
EBA	TR02	Third	sub-01	-0.000419082
EBA	TR03	First	sub-01	0.00168183
EBA	TR03	Third	sub-01	8.31081e-05
EBA	TR04	First	sub-01	0.0201706
EBA	TR04	Third	sub-01	0.000202058
EBA	TR05	First	sub-01	0.0259021
EBA	TR05	Third	sub-01	0.000917286
EBA	TR06	First	sub-01	0.0235435
EBA	TR06	Third	sub-01	0.00180697
EBA	TR07	First	sub-01	0.0177903
EBA	TR07	Third	sub-01	0.00404828
EBA	TR08	First	sub-01	0.0116268
EBA	TR08	Third	sub-01	0.0076332
EBA	TR09	First	sub-01	0.00565161
EBA	TR09	Third	sub-01	0.0106017
EBA	TR01	First	sub-02	-0.000264733
EBA	TR01	Third	sub-02	-0.000239936
EBA	TR02	First	sub-02	-0.000205157
EBA	TR02	Third	sub-02	-0.000276261
EBA	TR03	First	sub-02	0.000910347
EBA	TR03	Third	sub-02	0.000255523
EBA	TR04	First	sub-02	0.00575485
EBA	TR04	Third	sub-02	0.000362974
EBA	TR05	First	sub-02	0.0121188
EBA	TR05	Third	sub-02	0.00789556
EBA	TR06	First	sub-02	0.0104617
EBA	TR06	Third	sub-02	0.0110625
EBA	TR07	First	sub-02	0.00724891
EBA	TR07	Third	sub-02	0.0131441
EBA	TR08	First	sub-02	0.00822474
EBA	TR08	Third	sub-02	0.00949815
EBA	TR09	First	sub-02	0.00382762
EBA	TR09	Third	sub-02	0.00623532
EBA	TR01	First	sub-03	-7.98708e-05
EBA	TR01	Third	sub-03	-0.00013177
EBA	TR02	First	sub-03	-7.04891e-06
EBA	TR02	Third	sub-03	-0.000106571
EBA	TR03	First	sub-03	-4.5795e-05
EBA	TR03	Third	sub-03	0.000171372
EBA	TR04	First	sub-03	0.00593234
EBA	TR04	Third	sub-03	0.00205343
EBA	TR05	First	sub-03	0.00758237
EBA	TR05	Third	sub-03	0.0117716
EBA	TR06	First	sub-03	0.00973667
EBA	TR06	Third	sub-03	0.011443
EBA	TR07	First	sub-03	0.00917681
EBA	TR07	Third	sub-03	0.0126219
EBA	TR08	First	sub-03	0.00711103
EBA	TR08	Third	sub-03	0.0139015
EBA	TR09	First	sub-03	0.00384556
EBA	TR09	Third	sub-03	0.0139786
EBA	TR01	First	sub-04	-0.000235193
EBA	TR01	Third	sub-04	0.0014048
EBA	TR02	First	sub-04	0.000548914
EBA	TR02	Third	sub-04	0.00122068
EBA	TR03	First	sub-04	0.00771001
EBA	TR03	Third	sub-04	0.000707608
EBA	TR04	First	sub-04	0.0164554
EBA	TR04	Third	sub-04	0.00248663
EBA	TR05	First	sub-04	0.00931933
EBA	TR05	Third	sub-04	0.0110903
EBA	TR06	First	sub-04	0.00697075
EBA	TR06	Third	sub-04	0.0146288
EBA	TR07	First	sub-04	0.00494747
EBA	TR07	Third	sub-04	0.0168267
EBA	TR08	First	sub-04	0.0045499
EBA	TR08	Third	sub-04	0.012408
EBA	TR09	First	sub-04	0.00345551
EBA	TR09	Third	sub-04	0.00610668
EBA	TR01	First	sub-05	0.00124908
EBA	TR01	Third	sub-05	0.000348615
EBA	TR02	First	sub-05	-0.000181861
EBA	TR02	Third	sub-05	0.00018871
EBA	TR03	First	sub-05	0.00275756
EBA	TR03	Third	sub-05	-0.000347218
EBA	TR04	First	sub-05	0.00950178
EBA	TR04	Third	sub-05	3.63524e-05
EBA	TR05	First	sub-05	0.00710524
EBA	TR05	Third	sub-05	0.00676482
EBA	TR06	First	sub-05	0.00691348
EBA	TR06	Third	sub-05	0.00896366
EBA	TR07	First	sub-05	0.00701757
EBA	TR07	Third	sub-05	0.0102686
EBA	TR08	First	sub-05	0.00696437
EBA	TR08	Third	sub-05	0.0118888
EBA	TR09	First	sub-05	0.00570661
EBA	TR09	Third	sub-05	0.0127214
EBA	TR01	First	sub-06	0.000172823
EBA	TR01	Third	sub-06	0.000259619
EBA	TR02	First	sub-06	-0.000314521
EBA	TR02	Third	sub-06	0.000163011
EBA	TR03	First	sub-06	0.00175797
EBA	TR03	Third	sub-06	0.00399731
EBA	TR04	First	sub-06	0.0109047
EBA	TR04	Third	sub-06	0.00760992
EBA	TR05	First	sub-06	0.00832664
EBA	TR05	Third	sub-06	0.00824273
EBA	TR06	First	sub-06	0.00695699
EBA	TR06	Third	sub-06	0.00983888
EBA	TR07	First	sub-06	0.00304885
EBA	TR07	Third	sub-06	0.0120001
EBA	TR08	First	sub-06	4.75703e-05
EBA	TR08	Third	sub-06	0.0132936
EBA	TR09	First	sub-06	0.00323084
EBA	TR09	Third	sub-06	0.0183909
EBA	TR01	First	sub-07	-0.000989689
EBA	TR01	Third	sub-07	0.000717837
EBA	TR02	First	sub-07	0.00014908
EBA	TR02	Third	sub-07	0.000753896
EBA	TR03	First	sub-07	0.000297417
EBA	TR03	Third	sub-07	0.000867912
EBA	TR04	First	sub-07	0.00810449
EBA	TR04	Third	sub-07	0.00149914
EBA	TR05	First	sub-07	0.0220183
EBA	TR05	Third	sub-07	0.0029093
EBA	TR06	First	sub-07	0.0225103
EBA	TR06	Third	sub-07	0.00392559
EBA	TR07	First	sub-07	0.0183164
EBA	TR07	Third	sub-07	0.00607369
EBA	TR08	First	sub-07	0.0049091
EBA	TR08	Third	sub-07	0.0126675
EBA	TR09	First	sub-07	0.0030334
EBA	TR09	Third	sub-07	0.00992305
EBA	TR01	First	sub-08	-0.00135543
EBA	TR01	Third	sub-08	-0.000168064
EBA	TR02	First	sub-08	-0.000717539
EBA	TR02	Third	sub-08	0.00529255
EBA	TR03	First	sub-08	-0.0002053
EBA	TR03	Third	sub-08	-0.000605057
EBA	TR04	First	sub-08	0.00704558
EBA	TR04	Third	sub-08	0.00432629
EBA	TR05	First	sub-08	0.0118789
EBA	TR05	Third	sub-08	0.0108756
EBA	TR06	First	sub-08	0.0188315
EBA	TR06	Third	sub-08	0.00821285
EBA	TR07	First	sub-08	0.0207262
EBA	TR07	Third	sub-08	0.00569384
EBA	TR08	First	sub-08	0.0231297
EBA	TR08	Third	sub-08	0.00369764
EBA	TR09	First	sub-08	0.0253859
EBA	TR09	Third	sub-08	0.000640136
EBA	TR01	First	sub-09	0.000157366
EBA	TR01	Third	sub-09	0.00292992
EBA	TR02	First	sub-09	-9.47331e-06
EBA	TR02	Third	sub-09	0.00129353
EBA	TR03	First	sub-09	0.000270029
EBA	TR03	Third	sub-09	0.00134573
EBA	TR04	First	sub-09	0.000961784
EBA	TR04	Third	sub-09	0.00373309
EBA	TR05	First	sub-09	0.0195591
EBA	TR05	Third	sub-09	0.00143006
EBA	TR06	First	sub-09	0.0215801
EBA	TR06	Third	sub-09	0.00279341
EBA	TR07	First	sub-09	0.0181033
EBA	TR07	Third	sub-09	0.00523121
EBA	TR08	First	sub-09	0.0108721
EBA	TR08	Third	sub-09	0.00988696
EBA	TR09	First	sub-09	0.00741366
EBA	TR09	Third	sub-09	0.0106948
EBA	TR01	First	sub-10	0.000292267
EBA	TR01	Third	sub-10	-3.19915e-05
EBA	TR02	First	sub-10	0.000536662
EBA	TR02	Third	sub-10	-0.000324672
EBA	TR03	First	sub-10	8.30664e-05
EBA	TR03	Third	sub-10	0.00226053
EBA	TR04	First	sub-10	0.0118127
EBA	TR04	Third	sub-10	0.00204903
EBA	TR05	First	sub-10	0.0136617
EBA	TR05	Third	sub-10	0.00509053
EBA	TR06	First	sub-10	0.015178
EBA	TR06	Third	sub-10	0.00493931
EBA	TR07	First	sub-10	0.0131528
EBA	TR07	Third	sub-10	0.00339664
EBA	TR08	First	sub-10	0.00631923
EBA	TR08	Third	sub-10	0.00285229
EBA	TR09	First	sub-10	0.000286197
EBA	TR09	Third	sub-10	0.000731446
FFA	TR01	First	sub-01	0.00303892
FFA	TR01	Third	sub-01	0.00603443
FFA	TR02	First	sub-01	0.00200497
FFA	TR02	Third	sub-01	-0.00116105
FFA	TR03	First	sub-01	-0.000628088
FFA	TR03	Third	sub-01	-0.00070625
FFA	TR04	First	sub-01	0.000496445
FFA	TR04	Third	sub-01	0.00542072
FFA	TR05	First	sub-01	0.0110805
FFA	TR05	Third	sub-01	0.00523585
FFA	TR06	First	sub-01	0.0145854
FFA	TR06	Third	sub-01	0.00917304
FFA	TR07	First	sub-01	0.01624
FFA	TR07	Third	sub-01	0.00886893
FFA	TR08	First	sub-01	0.010987
FFA	TR08	Third	sub-01	0.0103191
FFA	TR09	First	sub-01	0.0091354
FFA	TR09	Third	sub-01	0.00644188
FFA	TR01	First	sub-02	-0.000653997
FFA	TR01	Third	sub-02	0.000601697
FFA	TR02	First	sub-02	0.000112412
FFA	TR02	Third	sub-02	-7.75964e-05
FFA	TR03	First	sub-02	0.00238366
FFA	TR03	Third	sub-02	-0.000393637
FFA	TR04	First	sub-02	0.00878829
FFA	TR04	Third	sub-02	0.00198093
FFA	TR05	First	sub-02	0.0148777
FFA	TR05	Third	sub-02	0.00752856
FFA	TR06	First	sub-02	0.0145469
FFA	TR06	Third	sub-02	0.0094348
FFA	TR07	First	sub-02	0.0144362
FFA	TR07	Third	sub-02	0.00926377
FFA	TR08	First	sub-02	0.0133642
FFA	TR08	Third	sub-02	0.00683861
FFA	TR09	First	sub-02	0.00510946
FFA	TR09	Third	sub-02	0.00318995
FFA	TR01	First	sub-03	0.00159032
FFA	TR01	Third	sub-03	-0.000544136
FFA	TR02	First	sub-03	0.00315161
FFA	TR02	Third	sub-03	0.000125389
FFA	TR03	First	sub-03	-0.000442435
FFA	TR03	Third	sub-03	-0.000419436
FFA	TR04	First	sub-03	0.00877592
FFA	TR04	Third	sub-03	0.00413778
FFA	TR05	First	sub-03	0.00378947
FFA	TR05	Third	sub-03	0.0259348
FFA	TR06	First	sub-03	0.00568941
FFA	TR06	Third	sub-03	0.0238469
FFA	TR07	First	sub-03	0.00575857
FFA	TR07	Third	sub-03	0.02181
FFA	TR08	First	sub-03	0.00256614
FFA	TR08	Third	sub-03	0.0234276
FFA	TR09	First	sub-03	-0.000209425
FFA	TR09	Third	sub-03	0.0165135
FFA	TR01	First	sub-04	-7.39914e-05
FFA	TR01	Third	sub-04	-0.000282443
FFA	TR02	First	sub-04	0.00286054
FFA	TR02	Third	sub-04	8.05024e-05
FFA	TR03	First	sub-04	0.0114916
FFA	TR03	Third	sub-04	0.000112261
FFA	TR04	First	sub-04	0.0164291
FFA	TR04	Third	sub-04	0.00486704
FFA	TR05	First	sub-04	0.0112208
FFA	TR05	Third	sub-04	0.0123311
FFA	TR06	First	sub-04	0.00712875
FFA	TR06	Third	sub-04	0.0188477
FFA	TR07	First	sub-04	0.00794606
FFA	TR07	Third	sub-04	0.0154953
FFA	TR08	First	sub-04	0.00718342
FFA	TR08	Third	sub-04	0.010828
FFA	TR09	First	sub-04	0.00361292
FFA	TR09	Third	sub-04	0.00262421
FFA	TR01	First	sub-05	-0.000906249
FFA	TR01	Third	sub-05	-0.00155935
FFA	TR02	First	sub-05	-0.00328145
FFA	TR02	Third	sub-05	-0.00296571
FFA	TR03	First	sub-05	0.00965855
FFA	TR03	Third	sub-05	-0.00160825
FFA	TR04	First	sub-05	0.00662946
FFA	TR04	Third	sub-05	0.00843323
FFA	TR05	First	sub-05	0.00633861
FFA	TR05	Third	sub-05	0.0157171
FFA	TR06	First	sub-05	0.00628442
FFA	TR06	Third	sub-05	0.017061
FFA	TR07	First	sub-05	0.00688487
FFA	TR07	Third	sub-05	0.0129835
FFA	TR08	First	sub-05	0.00650155
FFA	TR08	Third	sub-05	0.0137406
FFA	TR09	First	sub-05	0.00300609
FFA	TR09	Third	sub-05	0.0147388
FFA	TR01	First	sub-06	0.00061989
FFA	TR01	Third	sub-06	-0.000604981
FFA	TR02	First	sub-06	-0.000448531
FFA	TR02	Third	sub-06	-0.00065446
FFA	TR03	First	sub-06	0.00123637
FFA	TR03	Third	sub-06	0.00104363
FFA	TR04	First	sub-06	0.0173583
FFA	TR04	Third	sub-06	0.00669867
FFA	TR05	First	sub-06	0.013922
FFA	TR05	Third	sub-06	0.00749096
FFA	TR06	First	sub-06	0.00728276
FFA	TR06	Third	sub-06	0.0137104
FFA	TR07	First	sub-06	0.0040339
FFA	TR07	Third	sub-06	0.0147675
FFA	TR08	First	sub-06	0.00109354
FFA	TR08	Third	sub-06	0.012416
FFA	TR09	First	sub-06	0.00011983
FFA	TR09	Third	sub-06	0.00995641
FFA	TR01	First	sub-07	0.000843942
FFA	TR01	Third	sub-07	0.00187362
FFA	TR02	First	sub-07	0.0062167
FFA	TR02	Third	sub-07	0.0104316
FFA	TR03	First	sub-07	0.0050813
FFA	TR03	Third	sub-07	0.00449436
FFA	TR04	First	sub-07	0.0111628
FFA	TR04	Third	sub-07	0.00180153
FFA	TR05	First	sub-07	0.0139576
FFA	TR05	Third	sub-07	0.00805151
FFA	TR06	First	sub-07	0.0128217
FFA	TR06	Third	sub-07	0.00978393
FFA	TR07	First	sub-07	0.00885295
FFA	TR07	Third	sub-07	0.0118915
FFA	TR08	First	sub-07	0.00205064
FFA	TR08	Third	sub-07	0.0133175
FFA	TR09	First	sub-07	3.69676e-05
FFA	TR09	Third	sub-07	0.00923014
FFA	TR01	First	sub-08	-0.000298935
FFA	TR01	Third	sub-08	-5.96942e-05
FFA	TR02	First	sub-08	0.00087789
FFA	TR02	Third	sub-08	0.00146698
FFA	TR03	First	sub-08	-0.000625862
FFA	TR03	Third	sub-08	0.00290997
FFA	TR04	First	sub-08	0.00498998
FFA	TR04	Third	sub-08	0.00667497
FFA	TR05	First	sub-08	0.0157347
FFA	TR05	Third	sub-08	0.00948284
FFA	TR06	First	sub-08	0.0199144
FFA	TR06	Third	sub-08	0.0061026
FFA	TR07	First	sub-08	0.0230177
FFA	TR07	Third	sub-08	0.00371223
FFA	TR08	First	sub-08	0.0227362
FFA	TR08	Third	sub-08	0.00244109
FFA	TR09	First	sub-08	0.0180574
FFA	TR09	Third	sub-08	0.000715206
FFA	TR01	First	sub-09	-0.00243264
FFA	TR01	Third	sub-09	-0.00223928
FFA	TR02	First	sub-09	-0.00133614
FFA	TR02	Third	sub-09	0.000243032
FFA	TR03	First	sub-09	0.00130554
FFA	TR03	Third	sub-09	0.000581829
FFA	TR04	First	sub-09	0.00794717
FFA	TR04	Third	sub-09	-0.000329657
FFA	TR05	First	sub-09	0.0202405
FFA	TR05	Third	sub-09	0.00415996
FFA	TR06	First	sub-09	0.0205364
FFA	TR06	Third	sub-09	0.00491494
FFA	TR07	First	sub-09	0.0168246
FFA	TR07	Third	sub-09	0.00837617
FFA	TR08	First	sub-09	0.0101364
FFA	TR08	Third	sub-09	0.0117197
FFA	TR09	First	sub-09	0.00684489
FFA	TR09	Third	sub-09	0.00799351
FFA	TR01	First	sub-10	-0.00113772
FFA	TR01	Third	sub-10	-0.000589263
FFA	TR02	First	sub-10	0.000825878
FFA	TR02	Third	sub-10	0.00155769
FFA	TR03	First	sub-10	0.00333598
FFA	TR03	Third	sub-10	-0.000436688
FFA	TR04	First	sub-10	0.0092465
FFA	TR04	Third	sub-10	0.00382704
FFA	TR05	First	sub-10	0.00656433
FFA	TR05	Third	sub-10	0.0138582
FFA	TR06	First	sub-10	0.00306394
FFA	TR06	Third	sub-10	0.0208466
FFA	TR07	First	sub-10	0.00143418
FFA	TR07	Third	sub-10	0.0196241
FFA	TR08	First	sub-10	8.10919e-05
FFA	TR08	Third	sub-10	0.00541737
FFA	TR09	First	sub-10	0.00125466
FFA	TR09	Third	sub-10	-0.000445419
OFA	TR01	First	sub-01	0.000777825
OFA	TR01	Third	sub-01	-1.23493e-05
OFA	TR02	First	sub-01	-0.00813467
OFA	TR02	Third	sub-01	-0.00868317
OFA	TR03	First	sub-01	-0.000336774
OFA	TR03	Third	sub-01	-0.00215306
OFA	TR04	First	sub-01	0.0222661
OFA	TR04	Third	sub-01	0.00225012
OFA	TR05	First	sub-01	0.0398645
OFA	TR05	Third	sub-01	0.00159075
OFA	TR06	First	sub-01	0.0271083
OFA	TR06	Third	sub-01	0.00669752
OFA	TR07	First	sub-01	0.027134
OFA	TR07	Third	sub-01	0.00827076
OFA	TR08	First	sub-01	0.02911
OFA	TR08	Third	sub-01	0.00723119
OFA	TR09	First	sub-01	0.0285802
OFA	TR09	Third	sub-01	0.00678029
OFA	TR01	First	sub-02	8.32066e-05
OFA	TR01	Third	sub-02	-0.0100704
OFA	TR02	First	sub-02	-0.00490147
OFA	TR02	Third	sub-02	0.00131277
OFA	TR03	First	sub-02	0.00643114
OFA	TR03	Third	sub-02	-0.00847302
OFA	TR04	First	sub-02	0.0429979
OFA	TR04	Third	sub-02	-0.000378538
OFA	TR05	First	sub-02	0.0250997
OFA	TR05	Third	sub-02	0.00383648
OFA	TR06	First	sub-02	0.0128149
OFA	TR06	Third	sub-02	0.0165826
OFA	TR07	First	sub-02	0.0088107
OFA	TR07	Third	sub-02	0.0183537
OFA	TR08	First	sub-02	0.00689477
OFA	TR08	Third	sub-02	0.0148682
OFA	TR09	First	sub-02	0.00358055
OFA	TR09	Third	sub-02	0.00457094
OFA	TR01	First	sub-03	-0.00331323
OFA	TR01	Third	sub-03	-0.00101378
OFA	TR02	First	sub-03	-0.00491782
OFA	TR02	Third	sub-03	-0.00455785
OFA	TR03	First	sub-03	-0.00748673
OFA	TR03	Third	sub-03	0.00727789
OFA	TR04	First	sub-03	-0.00267748
OFA	TR04	Third	sub-03	0.00461783
OFA	TR05	First	sub-03	0.00949133
OFA	TR05	Third	sub-03	0.00038342
OFA	TR06	First	sub-03	0.00136399
OFA	TR06	Third	sub-03	0.0267756
OFA	TR07	First	sub-03	0.000550062
OFA	TR07	Third	sub-03	0.0399758
OFA	TR08	First	sub-03	0.0155164
OFA	TR08	Third	sub-03	0.0112774
OFA	TR09	First	sub-03	0.00918084
OFA	TR09	Third	sub-03	0.00338112
OFA	TR01	First	sub-04	0.000683052
OFA	TR01	Third	sub-04	-1.74956e-05
OFA	TR02	First	sub-04	-0.000662444
OFA	TR02	Third	sub-04	0.00154849
OFA	TR03	First	sub-04	0.0085411
OFA	TR03	Third	sub-04	0.000424165
OFA	TR04	First	sub-04	0.0259362
OFA	TR04	Third	sub-04	-4.60705e-05
OFA	TR05	First	sub-04	0.00868194
OFA	TR05	Third	sub-04	0.0145337
OFA	TR06	First	sub-04	0.00409954
OFA	TR06	Third	sub-04	0.0272999
OFA	TR07	First	sub-04	0.000811568
OFA	TR07	Third	sub-04	0.0311837
OFA	TR08	First	sub-04	-0.000229663
OFA	TR08	Third	sub-04	0.0331992
OFA	TR09	First	sub-04	9.86074e-05
OFA	TR09	Third	sub-04	0.0155554
OFA	TR01	First	sub-05	-0.00075821
OFA	TR01	Third	sub-05	-0.000811293
OFA	TR02	First	sub-05	-0.000719529
OFA	TR02	Third	sub-05	-0.000680098
OFA	TR03	First	sub-05	0.00570153
OFA	TR03	Third	sub-05	1.75712e-05
OFA	TR04	First	sub-05	0.02276
OFA	TR04	Third	sub-05	0.00217307
OFA	TR05	First	sub-05	0.0197401
OFA	TR05	Third	sub-05	0.0131792
OFA	TR06	First	sub-05	0.00824847
OFA	TR06	Third	sub-05	0.0255588
OFA	TR07	First	sub-05	0.0107765
OFA	TR07	Third	sub-05	0.0194737
OFA	TR08	First	sub-05	0.00599551
OFA	TR08	Third	sub-05	0.0237056
OFA	TR09	First	sub-05	0.00375696
OFA	TR09	Third	sub-05	0.0244043
OFA	TR01	First	sub-06	0.00459957
OFA	TR01	Third	sub-06	0.00245997
OFA	TR02	First	sub-06	0.000577542
OFA	TR02	Third	sub-06	-0.000600789
OFA	TR03	First	sub-06	0.015345
OFA	TR03	Third	sub-06	0.00175726
OFA	TR04	First	sub-06	0.0138966
OFA	TR04	Third	sub-06	0.0111566
OFA	TR05	First	sub-06	0.00612962
OFA	TR05	Third	sub-06	0.0253094
OFA	TR06	First	sub-06	0.00682716
OFA	TR06	Third	sub-06	0.0216387
OFA	TR07	First	sub-06	0.00662348
OFA	TR07	Third	sub-06	0.0160663
OFA	TR08	First	sub-06	0.000756929
OFA	TR08	Third	sub-06	0.0162507
OFA	TR09	First	sub-06	-0.000216253
OFA	TR09	Third	sub-06	0.00920344
OFA	TR01	First	sub-07	0.00817607
OFA	TR01	Third	sub-07	0.00218787
OFA	TR02	First	sub-07	-0.0024843
OFA	TR02	Third	sub-07	-0.00466742
OFA	TR03	First	sub-07	-0.00500413
OFA	TR03	Third	sub-07	-0.00235169
OFA	TR04	First	sub-07	0.000230453
OFA	TR04	Third	sub-07	0.00571701
OFA	TR05	First	sub-07	0.00692214
OFA	TR05	Third	sub-07	0.00761663
OFA	TR06	First	sub-07	0.014391
OFA	TR06	Third	sub-07	0.00589379
OFA	TR07	First	sub-07	0.0044527
OFA	TR07	Third	sub-07	0.0156693
OFA	TR08	First	sub-07	0.00141036
OFA	TR08	Third	sub-07	0.014987
OFA	TR09	First	sub-07	0.000106775
OFA	TR09	Third	sub-07	0.0126012
OFA	TR01	First	sub-08	-0.000282594
OFA	TR01	Third	sub-08	9.47367e-05
OFA	TR02	First	sub-08	-0.000381966
OFA	TR02	Third	sub-08	-0.000467647
OFA	TR03	First	sub-08	-0.000243957
OFA	TR03	Third	sub-08	0.00123258
OFA	TR04	First	sub-08	0.00553925
OFA	TR04	Third	sub-08	0.00550944
OFA	TR05	First	sub-08	0.0100204
OFA	TR05	Third	sub-08	0.0124503
OFA	TR06	First	sub-08	0.0156848
OFA	TR06	Third	sub-08	0.0103447
OFA	TR07	First	sub-08	0.0150075
OFA	TR07	Third	sub-08	0.0104385
OFA	TR08	First	sub-08	0.01424
OFA	TR08	Third	sub-08	0.00971498
OFA	TR09	First	sub-08	0.0149939
OFA	TR09	Third	sub-08	0.00264298
OFA	TR01	First	sub-09	-0.000511783
OFA	TR01	Third	sub-09	0.00168765
OFA	TR02	First	sub-09	0.00202409
OFA	TR02	Third	sub-09	0.00147727
OFA	TR03	First	sub-09	-0.000949625
OFA	TR03	Third	sub-09	-0.000537118
OFA	TR04	First	sub-09	0.00818982
OFA	TR04	Third	sub-09	-0.000198493
OFA	TR05	First	sub-09	0.0434642
OFA	TR05	Third	sub-09	-1.12892e-05
OFA	TR06	First	sub-09	0.0294077
OFA	TR06	Third	sub-09	0.00444592
OFA	TR07	First	sub-09	0.0139859
OFA	TR07	Third	sub-09	0.0139955
OFA	TR08	First	sub-09	0.00803115
OFA	TR08	Third	sub-09	0.0149534
OFA	TR09	First	sub-09	0.00744878
OFA	TR09	Third	sub-09	0.010333
OFA	TR01	First	sub-10	0.0177157
OFA	TR01	Third	sub-10	0.00371464
OFA	TR02	First	sub-10	-0.00122588
OFA	TR02	Third	sub-10	-0.000590363
OFA	TR03	First	sub-10	-0.00195793
OFA	TR03	Third	sub-10	0.00354235
OFA	TR04	First	sub-10	0.00840158
OFA	TR04	Third	sub-10	-0.000803318
OFA	TR05	First	sub-10	0.00888613
OFA	TR05	Third	sub-10	0.0105762
OFA	TR06	First	sub-10	0.0112145
OFA	TR06	Third	sub-10	0.00929037
OFA	TR07	First	sub-10	0.00589701
OFA	TR07	Third	sub-10	0.0114997
OFA	TR08	First	sub-10	0.00373793
OFA	TR08	Third	sub-10	0.00419684
OFA	TR09	First	sub-10	-0.00023145
OFA	TR09	Third	sub-10	0.00014165
STS	TR01	First	sub-01	0.000871723
STS	TR01	Third	sub-01	-0.000118684
STS	TR02	First	sub-01	0.000106303
STS	TR02	Third	sub-01	-3.57459e-05
STS	TR03	First	sub-01	0.00114905
STS	TR03	Third	sub-01	-5.14454e-05
STS	TR04	First	sub-01	0.00284949
STS	TR04	Third	sub-01	0.00221661
STS	TR05	First	sub-01	0.00899734
STS	TR05	Third	sub-01	0.00391423
STS	TR06	First	sub-01	0.00964357
STS	TR06	Third	sub-01	0.00271934
STS	TR07	First	sub-01	0.00819589
STS	TR07	Third	sub-01	0.00419687
STS	TR08	First	sub-01	0.00694011
STS	TR08	Third	sub-01	0.0042832
STS	TR09	First	sub-01	0.0024094
STS	TR09	Third	sub-01	0.00257799
STS	TR01	First	sub-02	-0.000188392
STS	TR01	Third	sub-02	0.000364995
STS	TR02	First	sub-02	-0.00016136
STS	TR02	Third	sub-02	-1.25944e-05
STS	TR03	First	sub-02	4.60042e-05
STS	TR03	Third	sub-02	8.43485e-05
STS	TR04	First	sub-02	0.00392358
STS	TR04	Third	sub-02	-5.29082e-05
STS	TR05	First	sub-02	0.00744261
STS	TR05	Third	sub-02	0.00180247
STS	TR06	First	sub-02	0.0105269
STS	TR06	Third	sub-02	0.00226336
STS	TR07	First	sub-02	0.00786231
STS	TR07	Third	sub-02	0.00359237
STS	TR08	First	sub-02	0.00832698
STS	TR08	Third	sub-02	0.000470575
STS	TR09	First	sub-02	0.00456371
STS	TR09	Third	sub-02	-9.84197e-06
STS	TR01	First	sub-03	-0.000136832
STS	TR01	Third	sub-03	-7.19574e-05
STS	TR02	First	sub-03	5.07136e-06
STS	TR02	Third	sub-03	-0.000101412
STS	TR03	First	sub-03	0.000239102
STS	TR03	Third	sub-03	-0.00011556
STS	TR04	First	sub-03	0.0015906
STS	TR04	Third	sub-03	8.39086e-05
STS	TR05	First	sub-03	0.0133452
STS	TR05	Third	sub-03	0.00465624
STS	TR06	First	sub-03	0.0105712
STS	TR06	Third	sub-03	0.00920605
STS	TR07	First	sub-03	0.00809863
STS	TR07	Third	sub-03	0.00753313
STS	TR08	First	sub-03	0.00798896
STS	TR08	Third	sub-03	0.0046018
STS	TR09	First	sub-03	0.00506963
STS	TR09	Third	sub-03	0.000690843
STS	TR01	First	sub-04	0.00147745
STS	TR01	Third	sub-04	0.00013205
STS	TR02	First	sub-04	0.00151838
STS	TR02	Third	sub-04	-9.21216e-05
STS	TR03	First	sub-04	0.000322622
STS	TR03	Third	sub-04	0.00143241
STS	TR04	First	sub-04	0.00703994
STS	TR04	Third	sub-04	0.00545395
STS	TR05	First	sub-04	0.0039844
STS	TR05	Third	sub-04	0.0137004
STS	TR06	First	sub-04	0.00385677
STS	TR06	Third	sub-04	0.016703
STS	TR07	First	sub-04	0.00387648
STS	TR07	Third	sub-04	0.0201549
STS	TR08	First	sub-04	0.00417094
STS	TR08	Third	sub-04	0.0115124
STS	TR09	First	sub-04	0.00212883
STS	TR09	Third	sub-04	0.000421292
STS	TR01	First	sub-05	-0.000163488
STS	TR01	Third	sub-05	-0.000127511
STS	TR02	First	sub-05	0.000514906
STS	TR02	Third	sub-05	-0.000161636
STS	TR03	First	sub-05	-0.0003789
STS	TR03	Third	sub-05	-0.000374443
STS	TR04	First	sub-05	0.000247508
STS	TR04	Third	sub-05	0.0038248
STS	TR05	First	sub-05	0.00842251
STS	TR05	Third	sub-05	0.00637549
STS	TR06	First	sub-05	0.00735407
STS	TR06	Third	sub-05	0.00924083
STS	TR07	First	sub-05	0.00717074
STS	TR07	Third	sub-05	0.0086956
STS	TR08	First	sub-05	0.00489539
STS	TR08	Third	sub-05	0.0097
STS	TR09	First	sub-05	0.00153479
STS	TR09	Third	sub-05	0.012204
STS	TR01	First	sub-06	-0.000124521
STS	TR01	Third	sub-06	0.000489535
STS	TR02	First	sub-06	-0.000245108
STS	TR02	Third	sub-06	0.000220634
STS	TR03	First	sub-06	-0.000101173
STS	TR03	Third	sub-06	-8.22523e-05
STS	TR04	First	sub-06	0.00314323
STS	TR04	Third	sub-06	0.00290424
STS	TR05	First	sub-06	0.00287596
STS	TR05	Third	sub-06	0.00974277
STS	TR06	First	sub-06	0.000982967
STS	TR06	Third	sub-06	0.0162882
STS	TR07	First	sub-06	0.000946687
STS	TR07	Third	sub-06	0.00924676
STS	TR08	First	sub-06	6.09374e-05
STS	TR08	Third	sub-06	0.00289941
STS	TR09	First	sub-06	0.000510972
STS	TR09	Third	sub-06	0.000278227
STS	TR01	First	sub-07	0.00678563
STS	TR01	Third	sub-07	0.00201336
STS	TR02	First	sub-07	0.00066302
STS	TR02	Third	sub-07	0.00486585
STS	TR03	First	sub-07	0.00379235
STS	TR03	Third	sub-07	0.00593111
STS	TR04	First	sub-07	0.00804967
STS	TR04	Third	sub-07	-9.11689e-05
STS	TR05	First	sub-07	0.00791382
STS	TR05	Third	sub-07	0.00708133
STS	TR06	First	sub-07	0.0129188
STS	TR06	Third	sub-07	0.00781233
STS	TR07	First	sub-07	0.0105138
STS	TR07	Third	sub-07	0.00768496
STS	TR08	First	sub-07	0.0045877
STS	TR08	Third	sub-07	0.00531517
STS	TR09	First	sub-07	-3.41735e-05
STS	TR09	Third	sub-07	0.00186559
STS	TR01	First	sub-08	-0.000161009
STS	TR01	Third	sub-08	-0.000159549
STS	TR02	First	sub-08	0.00200616
STS	TR02	Third	sub-08	0.00041624
STS	TR03	First	sub-08	-2.67372e-05
STS	TR03	Third	sub-08	0.000315323
STS	TR04	First	sub-08	0.00401402
STS	TR04	Third	sub-08	0.00167712
STS	TR05	First	sub-08	0.0151846
STS	TR05	Third	sub-08	0.00578102
STS	TR06	First	sub-08	0.0211269
STS	TR06	Third	sub-08	0.0032472
STS	TR07	First	sub-08	0.0250738
STS	TR07	Third	sub-08	0.00097116
STS	TR08	First	sub-08	0.02264
STS	TR08	Third	sub-08	0.000177405
STS	TR09	First	sub-08	0.0154966
STS	TR09	Third	sub-08	-5.67951e-06
STS	TR01	First	sub-09	-7.63673e-05
STS	TR01	Third	sub-09	0.000802938
STS	TR02	First	sub-09	2.08102e-05
STS	TR02	Third	sub-09	0.000327381
STS	TR03	First	sub-09	-9.98412e-05
STS	TR03	Third	sub-09	3.28912e-05
STS	TR04	First	sub-09	0.00261891
STS	TR04	Third	sub-09	0.000216673
STS	TR05	First	sub-09	0.008081
STS	TR05	Third	sub-09	0.00494206
STS	TR06	First	sub-09	0.0121326
STS	TR06	Third	sub-09	0.0068117
STS	TR07	First	sub-09	0.0116071
STS	TR07	Third	sub-09	0.0075654
STS	TR08	First	sub-09	0.00814588
STS	TR08	Third	sub-09	0.00840162
STS	TR09	First	sub-09	0.0030037
STS	TR09	Third	sub-09	0.00719231
STS	TR01	First	sub-10	-0.000182706
STS	TR01	Third	sub-10	-0.000253771
STS	TR02	First	sub-10	0.000572545
STS	TR02	Third	sub-10	0.000312977
STS	TR03	First	sub-10	0.000956709
STS	TR03	Third	sub-10	-7.02435e-05
STS	TR04	First	sub-10	0.0120817
STS	TR04	Third	sub-10	0.000452942
STS	TR05	First	sub-10	0.0144248
STS	TR05	Third	sub-10	0.00214377
STS	TR06	First	sub-10	0.0105321
STS	TR06	Third	sub-10	0.00458515
STS	TR07	First	sub-10	0.00628262
STS	TR07	Third	sub-10	0.00453424
STS	TR08	First	sub-10	0.00261707
STS	TR08	Third	sub-10	0.000868856
STS	TR09	First	sub-10	-5.18086e-05
STS	TR09	Third	sub-10	-0.000239165
LOC	TR01	First	sub-01	0.000201257
LOC	TR01	Third	sub-01	-0.000121033
LOC	TR02	First	sub-01	-0.000146876
LOC	TR02	Third	sub-01	3.37762e-06
LOC	TR03	First	sub-01	0.000563301
LOC	TR03	Third	sub-01	0.000245733
LOC	TR04	First	sub-01	0.0103016
LOC	TR04	Third	sub-01	0.000853393
LOC	TR05	First	sub-01	0.0180578
LOC	TR05	Third	sub-01	0.00259714
LOC	TR06	First	sub-01	0.0180141
LOC	TR06	Third	sub-01	0.00408831
LOC	TR07	First	sub-01	0.0155156
LOC	TR07	Third	sub-01	0.00688964
LOC	TR08	First	sub-01	0.0132918
LOC	TR08	Third	sub-01	0.00801206
LOC	TR09	First	sub-01	0.00909931
LOC	TR09	Third	sub-01	0.0088199
LOC	TR01	First	sub-02	-0.000117918
[truncated: 1,961 more rows]
[truncated: 66 more columns]

## Sheet: Figure 6e main
ROI	Subject	PeakTRDiff	Unnamed: 3	Unnamed: 4	ROI.1	pvalue (uncorrected)	confidence intervals (95%)
V1v	sub-01	1			V1v	0.000620638	(1.3375857127836226, 3.262414287216377)
V1v	sub-02	2			V1d	5.06705e-05	(1.9657576587490353, 3.6342423412509643)
V1v	sub-03	3			V2v	0.0140693	(0.5283537484248391, 3.071646251575161)
V1v	sub-04	3			V2d	0.0443461	(0.1622148332569866, 3.8377851667430134)
V1v	sub-05	3			V3v	1.00729e-05	(1.6646759097325616, 2.7353240902674387)
V1v	sub-06	3			V3d	2.64021e-06	(2.1412883957126336, 3.2587116042873667)
V1v	sub-07	-1			hV4	0.330509	(-0.9777267146578911, 2.777726714657891)
V1v	sub-08	4			EBA	0.0337662	(0.3127588653957074, 4.087241134604293)
V1v	sub-09	3			FFA	0.00838021	(0.5782659710551694, 2.6217340289448305)
V1v	sub-10	2			OFA	0.0124153	(0.6532801906254924, 3.546719809374508)
V1d	sub-01	4			STS	0.0248463	(0.28257679142526704, 2.5174232085747326)
V1d	sub-02	3			LOC	0.00324121	(1.011559850902225, 3.388440149097775)
V1d	sub-03	2			PPA	0.169816	(-0.4818933621302801, 2.68189336213028)
V1d	sub-04	3			RSC	0.488836	(nan, nan)
V1d	sub-05	4			TOS	0.276071	(nan, nan)
V1d	sub-06	2			V3ab	0.00846815	(0.7203306640928997, 3.2796693359071005)
V1d	sub-07	0			IPS0	0.0187194	(0.6754009339671132, 4.724599066032887)
V1d	sub-08	4			IPS1-2-3	0.275811	(-0.9346843043609399, 3.13468430436094)
V1d	sub-09	3			7AL	0.227433	(-0.7224059409973129, 2.9224059409973133)
V1d	sub-10	3			BA2	0.937605	(-2.5660844201184205, 2.7660844201184207)
V2v	sub-01	3			PFt	0.191079	(-3.2733999029653424, 0.6733999029653424)
V2v	sub-02	1			PFop	0.110765	(-3.0988785231211704, 0.2988785231211706)
V2v	sub-03	3
V2v	sub-04	3
V2v	sub-05	2
V2v	sub-06	3
V2v	sub-07	-3
V2v	sub-08	2
V2v	sub-09	1
V2v	sub-10	3
V2d	sub-01	4
V2d	sub-02	4
V2d	sub-03	1
V2d	sub-04	3
V2d	sub-05	-5
V2d	sub-06	3
V2d	sub-07	2
V2d	sub-08	1
V2d	sub-09	4
V2d	sub-10	3
V3v	sub-01	1
V3v	sub-02	3
V3v	sub-03	3
V3v	sub-04	3
V3v	sub-05	1
V3v	sub-06	3
V3v	sub-07	2
V3v	sub-08	2
V3v	sub-09	2
V3v	sub-10	2
V3d	sub-01	3
V3d	sub-02	4
V3d	sub-03	1
V3d	sub-04	3
V3d	sub-05	3
V3d	sub-06	3
V3d	sub-07	2
V3d	sub-08	2
V3d	sub-09	3
V3d	sub-10	3
hV4	sub-01	1
hV4	sub-02	2
hV4	sub-03	1
hV4	sub-04	3
hV4	sub-05	1
hV4	sub-06	3
hV4	sub-07	-3
hV4	sub-08	-5
hV4	sub-09	3
hV4	sub-10	3
EBA	sub-01	4
EBA	sub-02	2
EBA	sub-03	3
EBA	sub-04	3
EBA	sub-05	5
EBA	sub-06	5
EBA	sub-07	2
EBA	sub-08	-4
EBA	sub-09	3
EBA	sub-10	-1
FFA	sub-01	1
FFA	sub-02	1
FFA	sub-03	1
FFA	sub-04	2
FFA	sub-05	3
FFA	sub-06	3
FFA	sub-07	3
FFA	sub-08	-2
FFA	sub-09	2
FFA	sub-10	2
OFA	sub-01	2
OFA	sub-02	3
OFA	sub-03	-1
OFA	sub-04	4
OFA	sub-05	2
OFA	sub-06	2
OFA	sub-07	1
OFA	sub-08	-1
OFA	sub-09	3
OFA	sub-10	6
STS	sub-01	2
STS	sub-02	1
STS	sub-03	1
STS	sub-04	3
STS	sub-05	4
STS	sub-06	2
STS	sub-07	0
STS	sub-08	-2
STS	sub-09	2
STS	sub-10	1
LOC	sub-01	4
LOC	sub-02	3
LOC	sub-03	4
LOC	sub-04	3
LOC	sub-05	1
LOC	sub-06	3
LOC	sub-07	2
LOC	sub-08	-2
LOC	sub-09	2
LOC	sub-10	2
PPA	sub-01	0
PPA	sub-02	3
PPA	sub-03	2
PPA	sub-04	3
PPA	sub-05	2
PPA	sub-06	2
PPA	sub-07	-5
PPA	sub-08	2
PPA	sub-09	1
PPA	sub-10	1
RSC	sub-01	-1
RSC	sub-02	0
RSC	sub-03	6
RSC	sub-04	2
RSC	sub-05	-1
RSC	sub-06	-1
RSC	sub-07
RSC	sub-08	-1
RSC	sub-09	1
RSC	sub-10	0
TOS	sub-01	-1
TOS	sub-02	2
TOS	sub-03	2
TOS	sub-04	4
TOS	sub-05	6
TOS	sub-06
TOS	sub-07
TOS	sub-08	-5
TOS	sub-09	1
TOS	sub-10	2
V3ab	sub-01	2
V3ab	sub-02	5
V3ab	sub-03	2
V3ab	sub-04	4
V3ab	sub-05	-1
V3ab	sub-06	2
V3ab	sub-07	2
V3ab	sub-08	-1
V3ab	sub-09	2
V3ab	sub-10	3
IPS0	sub-01	4
IPS0	sub-02	4
IPS0	sub-03	4
IPS0	sub-04	3
IPS0	sub-05	2
IPS0	sub-06	2
IPS0	sub-07	2
IPS0	sub-08	-4
IPS0	sub-09	8
IPS0	sub-10	2
IPS1-2-3	sub-01	4
IPS1-2-3	sub-02	2
IPS1-2-3	sub-03	1
IPS1-2-3	sub-04	3
IPS1-2-3	sub-05	-1
IPS1-2-3	sub-06	-2
IPS1-2-3	sub-07	3
IPS1-2-3	sub-08	-2
IPS1-2-3	sub-09	6
IPS1-2-3	sub-10	-3
7AL	sub-01	3
7AL	sub-02	2
7AL	sub-03	-1
7AL	sub-04	6
7AL	sub-05	-1
7AL	sub-06	1
7AL	sub-07	1
7AL	sub-08	-2
7AL	sub-09	-2
7AL	sub-10	4
BA2	sub-01	5
BA2	sub-02	-5
BA2	sub-03	-3
BA2	sub-04	6
BA2	sub-05	2
BA2	sub-06	-5
BA2	sub-07	1
BA2	sub-08	-1
BA2	sub-09	-2
BA2	sub-10	3
PFt	sub-01	2
PFt	sub-02	3
PFt	sub-03	-1
PFt	sub-04	-4
PFt	sub-05	-5
PFt	sub-06	-4
PFt	sub-07	1
PFt	sub-08	-2
PFt	sub-09	-4
PFt	sub-10	1
PFop	sub-01	-1
PFop	sub-02	0
PFop	sub-03	-5
PFop	sub-04	-1
PFop	sub-05	3
PFop	sub-06	-5
PFop	sub-07	1
PFop	sub-08	-3
PFop	sub-09	-2
PFop	sub-10	-1

## Sheet: Figure 7d
ROI	Normalized_Correlation_Mean	Task	Metadata	Subject	Unnamed: 5	Unnamed: 6	ROI.1	metadata pair	pvalue (anova, uncorrected)	pvalue (tukey hsd, adjusted)	meandiff	reject
V1v	0.0245714	test	objects	sub-01			V1v	ActionsObjectsScenes_actions	2.8344e-05	0.1087	-0.0284	FALSE
V1d	0.0408504	test	objects	sub-01			V1v	ActionsObjectsScenes_objects	2.8344e-05	0.2619	-0.0232	FALSE
V2v	0.0250772	test	objects	sub-01			V1v	ActionsObjectsScenes_scenes	2.8344e-05	1	-0.0002	FALSE
V2d	0.0433232	test	objects	sub-01			V1v	ActionsObjectsScenes_text_descriptions	2.8344e-05	0.0623	0.0312	FALSE
V3v	0.0780093	test	objects	sub-01			V1v	actions_objects	2.8344e-05	0.9909	0.0052	FALSE
V3d	0.0736863	test	objects	sub-01			V1v	actions_scenes	2.8344e-05	0.1128	0.0282	FALSE
hV4	0.12762	test	objects	sub-01			V1v	actions_text_descriptions	2.8344e-05	0	0.0596	TRUE
EBA	0.145808	test	objects	sub-01			V1v	objects_scenes	2.8344e-05	0.2697	0.023	FALSE
FFA	0.195926	test	objects	sub-01			V1v	objects_text_descriptions	2.8344e-05	0.0002	0.0545	TRUE
OFA	0.157135	test	objects	sub-01			V1v	scenes_text_descriptions	2.8344e-05	0.0598	0.0314	FALSE
STS	0.076036	test	objects	sub-01			V1d	ActionsObjectsScenes_actions	2.12129e-07	0.0067	-0.0335	TRUE
LOC	0.169594	test	objects	sub-01			V1d	ActionsObjectsScenes_objects	2.12129e-07	0.3153	-0.018	FALSE
PPA	0.114914	test	objects	sub-01			V1d	ActionsObjectsScenes_scenes	2.12129e-07	0.9953	-0.0036	FALSE
RSC	0.100201	test	objects	sub-01			V1d	ActionsObjectsScenes_text_descriptions	2.12129e-07	0.0105	0.032	TRUE
TOS	0.134384	test	objects	sub-01			V1d	actions_objects	2.12129e-07	0.462	0.0155	FALSE
V3ab	0.104394	test	objects	sub-01			V1d	actions_scenes	2.12129e-07	0.0192	0.0299	TRUE
IPS0	0.114505	test	objects	sub-01			V1d	actions_text_descriptions	2.12129e-07	0	0.0654	TRUE
IPS1-2-3	0.116398	test	objects	sub-01			V1d	objects_scenes	2.12129e-07	0.5367	0.0144	FALSE
7AL	0.076221	test	objects	sub-01			V1d	objects_text_descriptions	2.12129e-07	0	0.0499	TRUE
BA2	0.0507508	test	objects	sub-01			V1d	scenes_text_descriptions	2.12129e-07	0.0035	0.0355	TRUE
PFt	0.0538031	test	objects	sub-01			V2v	ActionsObjectsScenes_actions	0.000113948	0.083	-0.0293	FALSE
PFop	0.0764036	test	objects	sub-01			V2v	ActionsObjectsScenes_objects	0.000113948	0.1008	-0.0283	FALSE
V1v	0.0192828	test	objects	sub-02			V2v	ActionsObjectsScenes_scenes	0.000113948	0.9943	-0.0045	FALSE
V1d	0.0350782	test	objects	sub-02			V2v	ActionsObjectsScenes_text_descriptions	0.000113948	0.2941	0.022	FALSE
V2v	0.0537524	test	objects	sub-02			V2v	actions_objects	0.000113948	1	0.001	FALSE
V2d	0.0592593	test	objects	sub-02			V2v	actions_scenes	0.000113948	0.1907	0.0248	FALSE
V3v	0.0873111	test	objects	sub-02			V2v	actions_text_descriptions	0.000113948	0.0003	0.0513	TRUE
V3d	0.0871403	test	objects	sub-02			V2v	objects_scenes	0.000113948	0.2244	0.0238	FALSE
hV4	0.120487	test	objects	sub-02			V2v	objects_text_descriptions	0.000113948	0.0004	0.0503	TRUE
EBA	0.192185	test	objects	sub-02			V2v	scenes_text_descriptions	0.000113948	0.1402	0.0265	FALSE
FFA	0.163689	test	objects	sub-02			V2d	ActionsObjectsScenes_actions	1.71826e-08	0	-0.0384	TRUE
OFA	0.172318	test	objects	sub-02			V2d	ActionsObjectsScenes_objects	1.71826e-08	0.4372	-0.0117	FALSE
STS	0.0869504	test	objects	sub-02			V2d	ActionsObjectsScenes_scenes	1.71826e-08	0.481	-0.0112	FALSE
LOC	0.195359	test	objects	sub-02			V2d	ActionsObjectsScenes_text_descriptions	1.71826e-08	0.1587	0.0158	FALSE
PPA	0.132027	test	objects	sub-02			V2d	actions_objects	1.71826e-08	0.0029	0.0266	TRUE
RSC	0.0665434	test	objects	sub-02			V2d	actions_scenes	1.71826e-08	0.0023	0.0271	TRUE
TOS	0.07161	test	objects	sub-02			V2d	actions_text_descriptions	1.71826e-08	0	0.0542	TRUE
V3ab	0.086491	test	objects	sub-02			V2d	objects_scenes	1.71826e-08	1	0.0005	FALSE
IPS0	0.105588	test	objects	sub-02			V2d	objects_text_descriptions	1.71826e-08	0.0019	0.0276	TRUE
IPS1-2-3	0.103417	test	objects	sub-02			V2d	scenes_text_descriptions	1.71826e-08	0.0024	0.0271	TRUE
7AL	0.0576388	test	objects	sub-02			V3v	ActionsObjectsScenes_actions	8.6097e-12	0	-0.048	TRUE
BA2	0.0492984	test	objects	sub-02			V3v	ActionsObjectsScenes_objects	8.6097e-12	0.0032	-0.0322	TRUE
PFt	0.059722	test	objects	sub-02			V3v	ActionsObjectsScenes_scenes	8.6097e-12	0.1699	-0.019	FALSE
PFop	0.0688895	test	objects	sub-02			V3v	ActionsObjectsScenes_text_descriptions	8.6097e-12	0.0021	0.0333	TRUE
V1v	0.00796024	test	objects	sub-03			V3v	actions_objects	8.6097e-12	0.3302	0.0159	FALSE
V1d	0.0209207	test	objects	sub-03			V3v	actions_scenes	8.6097e-12	0.0094	0.029	TRUE
V2v	0.0161435	test	objects	sub-03			V3v	actions_text_descriptions	8.6097e-12	0	0.0813	TRUE
V2d	0.0394476	test	objects	sub-03			V3v	objects_scenes	8.6097e-12	0.5195	0.0131	FALSE
V3v	0.0435345	test	objects	sub-03			V3v	objects_text_descriptions	8.6097e-12	0	0.0655	TRUE
V3d	0.0693423	test	objects	sub-03			V3v	scenes_text_descriptions	8.6097e-12	0	0.0523	TRUE
hV4	0.076751	test	objects	sub-03			V3d	ActionsObjectsScenes_actions	2.94177e-14	0	-0.0501	TRUE
EBA	0.128689	test	objects	sub-03			V3d	ActionsObjectsScenes_objects	2.94177e-14	0.0785	-0.0177	FALSE
FFA	0.14834	test	objects	sub-03			V3d	ActionsObjectsScenes_scenes	2.94177e-14	0.0255	-0.0207	TRUE
OFA	0.149882	test	objects	sub-03			V3d	ActionsObjectsScenes_text_descriptions	2.94177e-14	0.0003	0.0309	TRUE
STS	0.0897552	test	objects	sub-03			V3d	actions_objects	2.94177e-14	0.0001	0.0325	TRUE
LOC	0.141996	test	objects	sub-03			V3d	actions_scenes	2.94177e-14	0.0006	0.0294	TRUE
PPA	0.109429	test	objects	sub-03			V3d	actions_text_descriptions	2.94177e-14	0	0.0811	TRUE
RSC	0.0793604	test	objects	sub-03			V3d	objects_scenes	2.94177e-14	0.9902	-0.0031	FALSE
TOS	0.122465	test	objects	sub-03			V3d	objects_text_descriptions	2.94177e-14	0	0.0486	TRUE
V3ab	0.0645906	test	objects	sub-03			V3d	scenes_text_descriptions	2.94177e-14	0	0.0517	TRUE
IPS0	0.0653054	test	objects	sub-03			hV4	ActionsObjectsScenes_actions	1.02645e-16	0	-0.0678	TRUE
IPS1-2-3	0.0754138	test	objects	sub-03			hV4	ActionsObjectsScenes_objects	1.02645e-16	0.0114	-0.0309	TRUE
7AL	0.0409039	test	objects	sub-03			hV4	ActionsObjectsScenes_scenes	1.02645e-16	0.0032	-0.0349	TRUE
BA2	0.0236012	test	objects	sub-03			hV4	ActionsObjectsScenes_text_descriptions	1.02645e-16	0	0.0579	TRUE
PFt	0.0257382	test	objects	sub-03			hV4	actions_objects	1.02645e-16	0.0017	0.0369	TRUE
PFop	0.0299798	test	objects	sub-03			hV4	actions_scenes	1.02645e-16	0.006	0.033	TRUE
V1v	0.0646235	test	objects	sub-04			hV4	actions_text_descriptions	1.02645e-16	0	0.1257	TRUE
V1d	0.0654512	test	objects	sub-04			hV4	objects_scenes	1.02645e-16	0.9922	-0.004	FALSE
V2v	0.0528157	test	objects	sub-04			hV4	objects_text_descriptions	1.02645e-16	0	0.0888	TRUE
V2d	0.0548826	test	objects	sub-04			hV4	scenes_text_descriptions	1.02645e-16	0	0.0928	TRUE
V3v	0.0653754	test	objects	sub-04			EBA	ActionsObjectsScenes_actions	8.79224e-15	0.0018	-0.0609	TRUE
V3d	0.0618343	test	objects	sub-04			EBA	ActionsObjectsScenes_objects	8.79224e-15	0.0549	-0.0422	FALSE
hV4	0.086008	test	objects	sub-04			EBA	ActionsObjectsScenes_scenes	8.79224e-15	0.0001	-0.0747	TRUE
EBA	0.11532	test	objects	sub-04			EBA	ActionsObjectsScenes_text_descriptions	8.79224e-15	0	0.0979	TRUE
FFA	0.164151	test	objects	sub-04			EBA	actions_objects	8.79224e-15	0.7257	0.0187	FALSE
OFA	0.175441	test	objects	sub-04			EBA	actions_scenes	8.79224e-15	0.8889	-0.0138	FALSE
STS	0.116655	test	objects	sub-04			EBA	actions_text_descriptions	8.79224e-15	0	0.1587	TRUE
LOC	0.141969	test	objects	sub-04			EBA	objects_scenes	8.79224e-15	0.2131	-0.0325	FALSE
PPA	0.136939	test	objects	sub-04			EBA	objects_text_descriptions	8.79224e-15	0	0.14	TRUE
RSC	0.0633576	test	objects	sub-04			EBA	scenes_text_descriptions	8.79224e-15	0	0.1725	TRUE
TOS	0.166999	test	objects	sub-04			FFA	ActionsObjectsScenes_actions	5.033e-20	0	-0.0765	TRUE
V3ab	0.109166	test	objects	sub-04			FFA	ActionsObjectsScenes_objects	5.033e-20	0.376	-0.0235	FALSE
IPS0	0.0880235	test	objects	sub-04			FFA	ActionsObjectsScenes_scenes	5.033e-20	0	-0.075	TRUE
IPS1-2-3	0.0464586	test	objects	sub-04			FFA	ActionsObjectsScenes_text_descriptions	5.033e-20	0	0.1254	TRUE
7AL	0.0320743	test	objects	sub-04			FFA	actions_objects	5.033e-20	0.0016	0.053	TRUE
BA2	-0.00199222	test	objects	sub-04			FFA	actions_scenes	5.033e-20	1	0.0014	FALSE
PFt	-0.00365883	test	objects	sub-04			FFA	actions_text_descriptions	5.033e-20	0	0.2018	TRUE
PFop	0.0134057	test	objects	sub-04			FFA	objects_scenes	5.033e-20	0.0022	-0.0515	TRUE
V1v	0.0239561	test	objects	sub-05			FFA	objects_text_descriptions	5.033e-20	0	0.1489	TRUE
V1d	0.0343524	test	objects	sub-05			FFA	scenes_text_descriptions	5.033e-20	0	0.2004	TRUE
V2v	0.0209074	test	objects	sub-05			OFA	ActionsObjectsScenes_actions	9.64016e-22	0.0001	-0.0616	TRUE
V2d	0.0437266	test	objects	sub-05			OFA	ActionsObjectsScenes_objects	9.64016e-22	0.8051	-0.0132	FALSE
V3v	0.0424476	test	objects	sub-05			OFA	ActionsObjectsScenes_scenes	9.64016e-22	0	-0.0805	TRUE
V3d	0.0606738	test	objects	sub-05			OFA	ActionsObjectsScenes_text_descriptions	9.64016e-22	0	0.1357	TRUE
hV4	0.0758244	test	objects	sub-05			OFA	actions_objects	9.64016e-22	0.002	0.0484	TRUE
EBA	0.178121	test	objects	sub-05			OFA	actions_scenes	9.64016e-22	0.5222	-0.0189	FALSE
FFA	0.182583	test	objects	sub-05			OFA	actions_text_descriptions	9.64016e-22	0	0.1973	TRUE
OFA	0.17643	test	objects	sub-05			OFA	objects_scenes	9.64016e-22	0	-0.0673	TRUE
STS	0.117626	test	objects	sub-05			OFA	objects_text_descriptions	9.64016e-22	0	0.1489	TRUE
LOC	0.172024	test	objects	sub-05			OFA	scenes_text_descriptions	9.64016e-22	0	0.2162	TRUE
PPA	0.119647	test	objects	sub-05			STS	ActionsObjectsScenes_actions	1.20629e-12	0.0003	-0.0555	TRUE
RSC	0.0611183	test	objects	sub-05			STS	ActionsObjectsScenes_objects	1.20629e-12	0.0902	-0.0309	FALSE
TOS	0.120212	test	objects	sub-05			STS	ActionsObjectsScenes_scenes	1.20629e-12	0.151	-0.0279	FALSE
V3ab	0.109112	test	objects	sub-05			STS	ActionsObjectsScenes_text_descriptions	1.20629e-12	0	0.0688	TRUE
IPS0	0.135237	test	objects	sub-05			STS	actions_objects	1.20629e-12	0.254	0.0246	FALSE
IPS1-2-3	0.114344	test	objects	sub-05			STS	actions_scenes	1.20629e-12	0.1615	0.0275	FALSE
7AL	0.0669683	test	objects	sub-05			STS	actions_text_descriptions	1.20629e-12	0	0.1242	TRUE
BA2	0.0502552	test	objects	sub-05			STS	objects_scenes	1.20629e-12	0.9992	0.0029	FALSE
PFt	0.0741709	test	objects	sub-05			STS	objects_text_descriptions	1.20629e-12	0	0.0996	TRUE
PFop	0.0592229	test	objects	sub-05			STS	scenes_text_descriptions	1.20629e-12	0	0.0967	TRUE
V1v	0.0319621	test	objects	sub-06			LOC	ActionsObjectsScenes_actions	6.15316e-19	0.0017	-0.0488	TRUE
V1d	0.0397759	test	objects	sub-06			LOC	ActionsObjectsScenes_objects	6.15316e-19	0.0866	-0.0313	FALSE
V2v	0.032157	test	objects	sub-06			LOC	ActionsObjectsScenes_scenes	6.15316e-19	0	-0.0911	TRUE
V2d	0.0632289	test	objects	sub-06			LOC	ActionsObjectsScenes_text_descriptions	6.15316e-19	0	0.1003	TRUE
V3v	0.0508056	test	objects	sub-06			LOC	actions_objects	6.15316e-19	0.5956	0.0175	FALSE
V3d	0.0906082	test	objects	sub-06			LOC	actions_scenes	6.15316e-19	0.0084	-0.0423	TRUE
hV4	0.0681332	test	objects	sub-06			LOC	actions_text_descriptions	6.15316e-19	0	0.1491	TRUE
EBA	0.105097	test	objects	sub-06			LOC	objects_scenes	6.15316e-19	0.0001	-0.0598	TRUE
FFA	0.128506	test	objects	sub-06			LOC	objects_text_descriptions	6.15316e-19	0	0.1316	TRUE
OFA	0.124957	test	objects	sub-06			LOC	scenes_text_descriptions	6.15316e-19	0	0.1914	TRUE
STS	0.0773289	test	objects	sub-06			PPA	ActionsObjectsScenes_actions	2.14085e-09	0.0001	-0.0658	TRUE
LOC	0.126869	test	objects	sub-06			PPA	ActionsObjectsScenes_objects	2.14085e-09	0.0012	-0.0538	TRUE
PPA	0.131637	test	objects	sub-06			PPA	ActionsObjectsScenes_scenes	2.14085e-09	0.0046	-0.0479	TRUE
RSC	0.0691581	test	objects	sub-06			PPA	ActionsObjectsScenes_text_descriptions	2.14085e-09	0.1928	0.0284	FALSE
TOS		test	objects	sub-06			PPA	actions_objects	2.14085e-09	0.8812	0.012	FALSE
V3ab	0.0870724	test	objects	sub-06			PPA	actions_scenes	2.14085e-09	0.6328	0.0179	FALSE
IPS0	0.0782742	test	objects	sub-06			PPA	actions_text_descriptions	2.14085e-09	0	0.0943	TRUE
IPS1-2-3	0.0678935	test	objects	sub-06			PPA	objects_scenes	2.14085e-09	0.9904	0.0059	FALSE
7AL	0.043205	test	objects	sub-06			PPA	objects_text_descriptions	2.14085e-09	0	0.0822	TRUE
BA2	0.0431405	test	objects	sub-06			PPA	scenes_text_descriptions	2.14085e-09	0	0.0763	TRUE
PFt	0.0686351	test	objects	sub-06			RSC
PFop	0.0669576	test	objects	sub-06			TOS
V1v	0.00485329	test	objects	sub-07			V3ab	ActionsObjectsScenes_actions	1.13993e-12	0	-0.0544	TRUE
V1d	0.0120675	test	objects	sub-07			V3ab	ActionsObjectsScenes_objects	1.13993e-12	0.0163	-0.0295	TRUE
V2v	0.00916703	test	objects	sub-07			V3ab	ActionsObjectsScenes_scenes	1.13993e-12	0.0038	-0.0342	TRUE
V2d	0.0382337	test	objects	sub-07			V3ab	ActionsObjectsScenes_text_descriptions	1.13993e-12	0.0009	0.0385	TRUE
V3v	0.0505887	test	objects	sub-07			V3ab	actions_objects	1.13993e-12	0.0605	0.0248	FALSE
V3d	0.0767131	test	objects	sub-07			V3ab	actions_scenes	1.13993e-12	0.1817	0.0202	FALSE
hV4	0.107219	test	objects	sub-07			V3ab	actions_text_descriptions	1.13993e-12	0	0.0928	TRUE
EBA	0.138771	test	objects	sub-07			V3ab	objects_scenes	1.13993e-12	0.9855	-0.0046	FALSE
FFA	0.14233	test	objects	sub-07			V3ab	objects_text_descriptions	1.13993e-12	0	0.068	TRUE
OFA	0.131771	test	objects	sub-07			V3ab	scenes_text_descriptions	1.13993e-12	0	0.0726	TRUE
STS	0.0964232	test	objects	sub-07			IPS0	ActionsObjectsScenes_actions	4.48639e-10	0.0092	-0.0432	TRUE
LOC	0.139435	test	objects	sub-07			IPS0	ActionsObjectsScenes_objects	4.48639e-10	0.0656	-0.0338	FALSE
PPA	0.140286	test	objects	sub-07			IPS0	ActionsObjectsScenes_scenes	4.48639e-10	0.0073	-0.0443	TRUE
RSC		test	objects	sub-07			IPS0	ActionsObjectsScenes_text_descriptions	4.48639e-10	0.0011	0.052	TRUE
TOS		test	objects	sub-07			IPS0	actions_objects	4.48639e-10	0.9403	0.0094	FALSE
V3ab	0.0907294	test	objects	sub-07			IPS0	actions_scenes	4.48639e-10	1	-0.001	FALSE
IPS0	0.0957478	test	objects	sub-07			IPS0	actions_text_descriptions	4.48639e-10	0	0.0952	TRUE
IPS1-2-3	0.0848184	test	objects	sub-07			IPS0	objects_scenes	4.48639e-10	0.9148	-0.0105	FALSE
7AL	0.0825633	test	objects	sub-07			IPS0	objects_text_descriptions	4.48639e-10	0	0.0858	TRUE
BA2	0.0612114	test	objects	sub-07			IPS0	scenes_text_descriptions	4.48639e-10	0	0.0963	TRUE
PFt	0.0703258	test	objects	sub-07			IPS1-2-3	ActionsObjectsScenes_actions	2.38787e-07	0.5697	-0.0208	FALSE
PFop	0.0225695	test	objects	sub-07			IPS1-2-3	ActionsObjectsScenes_objects	2.38787e-07	0.2546	-0.0286	FALSE
V1v	0.015353	test	objects	sub-08			IPS1-2-3	ActionsObjectsScenes_scenes	2.38787e-07	0.0098	-0.0481	TRUE
V1d	0.0264778	test	objects	sub-08			IPS1-2-3	ActionsObjectsScenes_text_descriptions	2.38787e-07	0.0127	0.0468	TRUE
V2v	0.0085796	test	objects	sub-08			IPS1-2-3	actions_objects	2.38787e-07	0.9795	-0.0078	FALSE
V2d	0.0436425	test	objects	sub-08			IPS1-2-3	actions_scenes	2.38787e-07	0.2979	-0.0273	FALSE
V3v	0.0497531	test	objects	sub-08			IPS1-2-3	actions_text_descriptions	2.38787e-07	0.0001	0.0676	TRUE
V3d	0.0793115	test	objects	sub-08			IPS1-2-3	objects_scenes	2.38787e-07	0.6285	-0.0195	FALSE
hV4	0.104186	test	objects	sub-08			IPS1-2-3	objects_text_descriptions	2.38787e-07	0	0.0754	TRUE
EBA	0.148444	test	objects	sub-08			IPS1-2-3	scenes_text_descriptions	2.38787e-07	0	0.0949	TRUE
FFA	0.164204	test	objects	sub-08			7AL	ActionsObjectsScenes_actions	0.000120658	0.8931	-0.0113	FALSE
OFA	0.135148	test	objects	sub-08			7AL	ActionsObjectsScenes_objects	0.000120658	0.0153	-0.0411	TRUE
STS	0.085824	test	objects	sub-08			7AL	ActionsObjectsScenes_scenes	0.000120658	0.1218	-0.0304	FALSE
LOC	0.138992	test	objects	sub-08			7AL	ActionsObjectsScenes_text_descriptions	0.000120658	0.5621	0.0188	FALSE
PPA	0.128425	test	objects	sub-08			7AL	actions_objects	0.000120658	0.1345	-0.0298	FALSE
RSC	0.090787	test	objects	sub-08			7AL	actions_scenes	0.000120658	0.5426	-0.0192	FALSE
TOS	0.125587	test	objects	sub-08			7AL	actions_text_descriptions	0.000120658	0.1299	0.03	FALSE
V3ab	0.0864423	test	objects	sub-08			7AL	objects_scenes	0.000120658	0.9105	0.0107	FALSE
IPS0	0.0961773	test	objects	sub-08			7AL	objects_text_descriptions	0.000120658	0.0002	0.0599	TRUE
IPS1-2-3	0.0599733	test	objects	sub-08			7AL	scenes_text_descriptions	0.000120658	0.0024	0.0492	TRUE
7AL	0.00917505	test	objects	sub-08			BA2		0.00390731
BA2	0.0324669	test	objects	sub-08			PFt	ActionsObjectsScenes_actions	0.00152891	0.9978	0.0048	FALSE
PFt	0.0527153	test	objects	sub-08			PFt	ActionsObjectsScenes_objects	0.00152891	0.9295	-0.0122	FALSE
PFop	0.0493511	test	objects	sub-08			PFt	ActionsObjectsScenes_scenes	0.00152891	0.0156	-0.0502	TRUE
V1v	0.0185595	test	objects	sub-09			PFt	ActionsObjectsScenes_text_descriptions	0.00152891	0.9324	0.012	FALSE
V1d	0.0204608	test	objects	sub-09			PFt	actions_objects	0.00152891	0.7986	-0.0169	FALSE
V2v	0.0245198	test	objects	sub-09			PFt	actions_scenes	0.00152891	0.0065	-0.055	TRUE
V2d	0.0273172	test	objects	sub-09			PFt	actions_text_descriptions	0.00152891	0.9892	0.0072	FALSE
V3v	0.050281	test	objects	sub-09			PFt	objects_scenes	0.00152891	0.109	-0.038	FALSE
V3d	0.0539783	test	objects	sub-09			PFt	objects_text_descriptions	0.00152891	0.5123	0.0242	FALSE
hV4	0.0623193	test	objects	sub-09			PFt	scenes_text_descriptions	0.00152891	0.0016	0.0622	TRUE
EBA	0.139875	test	objects	sub-09			PFop		0.00282997
FFA	0.20394	test	objects	sub-09
OFA	0.172959	test	objects	sub-09
STS	0.104615	test	objects	sub-09
LOC	0.152122	test	objects	sub-09
PPA	0.135593	test	objects	sub-09
RSC	0.108196	test	objects	sub-09
TOS	0.160652	test	objects	sub-09
V3ab	0.106428	test	objects	sub-09
IPS0	0.101596	test	objects	sub-09
IPS1-2-3	0.0844908	test	objects	sub-09
7AL	0.0502895	test	objects	sub-09
BA2	0.0281239	test	objects	sub-09
PFt	0.0410216	test	objects	sub-09
PFop	0.0420211	test	objects	sub-09
V1v	0.0376374	test	objects	sub-10
V1d	0.0605789	test	objects	sub-10
V2v	0.0183023	test	objects	sub-10
V2d	0.0582217	test	objects	sub-10
V3v	0.0503186	test	objects	sub-10
V3d	0.0865381	test	objects	sub-10
hV4	0.104216	test	objects	sub-10
EBA	0.119898	test	objects	sub-10
FFA	0.133333	test	objects	sub-10
OFA	0.11722	test	objects	sub-10
STS	0.0622862	test	objects	sub-10
LOC	0.135505	test	objects	sub-10
PPA	0.158696	test	objects	sub-10
RSC	0.102725	test	objects	sub-10
TOS	0.136142	test	objects	sub-10
V3ab	0.115458	test	objects	sub-10
IPS0	0.116263	test	objects	sub-10
IPS1-2-3	0.0840398	test	objects	sub-10
7AL	0.0338989	test	objects	sub-10
BA2	0.0506283	test	objects	sub-10
PFt	0.0650261	test	objects	sub-10
PFop	0.0988034	test	objects	sub-10
V1v	0.0274911	test	scenes	sub-01
V1d	0.0322904	test	scenes	sub-01
V2v	0.0506847	test	scenes	sub-01
V2d	0.0491383	test	scenes	sub-01
V3v	0.0687835	test	scenes	sub-01
V3d	0.103415	test	scenes	sub-01
hV4	0.0897032	test	scenes	sub-01
EBA	0.113545	test	scenes	sub-01
FFA	0.0819952	test	scenes	sub-01
OFA	0.0686079	test	scenes	sub-01
STS	0.111658	test	scenes	sub-01
LOC	0.095465	test	scenes	sub-01
PPA	0.128643	test	scenes	sub-01
RSC	0.161573	test	scenes	sub-01
TOS	0.193233	test	scenes	sub-01
V3ab	0.111	test	scenes	sub-01
IPS0	0.0777733	test	scenes	sub-01
IPS1-2-3	0.0749541	test	scenes	sub-01
7AL	0.0754639	test	scenes	sub-01
BA2	0.0237432	test	scenes	sub-01
PFt	0.0249777	test	scenes	sub-01
PFop	0.0138915	test	scenes	sub-01
V1v	0.0148998	test	scenes	sub-02
V1d	0.0344726	test	scenes	sub-02
V2v	0.0314214	test	scenes	sub-02
V2d	0.0557217	test	scenes	sub-02
V3v	0.0667126	test	scenes	sub-02
V3d	0.0681539	test	scenes	sub-02
hV4	0.0836728	test	scenes	sub-02
EBA	0.168207	test	scenes	sub-02
FFA	0.107035	test	scenes	sub-02
OFA	0.123312	test	scenes	sub-02
STS	0.0725621	test	scenes	sub-02
LOC	0.123281	test	scenes	sub-02
PPA	0.0294912	test	scenes	sub-02
RSC	0.0578212	test	scenes	sub-02
TOS	0.0807596	test	scenes	sub-02
V3ab	0.0792735	test	scenes	sub-02
IPS0	0.0622982	test	scenes	sub-02
IPS1-2-3	0.0395922	test	scenes	sub-02
7AL	0.0445354	test	scenes	sub-02
BA2	-0.0179611	test	scenes	sub-02
PFt	-0.0189352	test	scenes	sub-02
PFop	-0.0051106	test	scenes	sub-02
V1v	0.0107211	test	scenes	sub-03
V1d	0.0239212	test	scenes	sub-03
V2v	0.0217443	test	scenes	sub-03
V2d	0.0370855	test	scenes	sub-03
V3v	0.0576718	test	scenes	sub-03
V3d	0.0663689	test	scenes	sub-03
hV4	0.0721594	test	scenes	sub-03
EBA	0.108832	test	scenes	sub-03
FFA	0.0878034	test	scenes	sub-03
OFA	0.0437728	test	scenes	sub-03
STS	0.0897263	test	scenes	sub-03
LOC	0.088787	test	scenes	sub-03
PPA	0.104284	test	scenes	sub-03
RSC	0.113568	test	scenes	sub-03
TOS	0.104793	test	scenes	sub-03
V3ab	0.0568589	test	scenes	sub-03
IPS0	0.0691427	test	scenes	sub-03
IPS1-2-3	0.0496922	test	scenes	sub-03
7AL	0.0700143	test	scenes	sub-03
BA2	0.0185752	test	scenes	sub-03
PFt	-4.6785e-05	test	scenes	sub-03
PFop	0.0210323	test	scenes	sub-03
V1v	0.0927481	test	scenes	sub-04
V1d	0.0782288	test	scenes	sub-04
V2v	0.0900581	test	scenes	sub-04
V2d	0.0595899	test	scenes	sub-04
V3v	0.0829701	test	scenes	sub-04
V3d	0.0687303	test	scenes	sub-04
hV4	0.0980988	test	scenes	sub-04
EBA	0.115119	test	scenes	sub-04
FFA	0.168485	test	scenes	sub-04
OFA	0.0792614	test	scenes	sub-04
STS	0.127967	test	scenes	sub-04
LOC	0.108559	test	scenes	sub-04
PPA	0.133079	test	scenes	sub-04
RSC	0.127774	test	scenes	sub-04
TOS	0.166495	test	scenes	sub-04
V3ab	0.0920738	test	scenes	sub-04
IPS0	0.0930085	test	scenes	sub-04
IPS1-2-3	0.0713744	test	scenes	sub-04
7AL	0.0596681	test	scenes	sub-04
BA2	0.00560712	test	scenes	sub-04
PFt	-0.0191362	test	scenes	sub-04
PFop	0.0428943	test	scenes	sub-04
V1v	0.071641	test	scenes	sub-05
V1d	0.0649696	test	scenes	sub-05
V2v	0.088206	test	scenes	sub-05
V2d	0.054564	test	scenes	sub-05
V3v	0.0894426	test	scenes	sub-05
V3d	0.0846526	test	scenes	sub-05
hV4	0.10906	test	scenes	sub-05
EBA	0.167469	test	scenes	sub-05
FFA	0.151987	test	scenes	sub-05
OFA	0.123996	test	scenes	sub-05
STS	0.134602	test	scenes	sub-05
LOC	0.154256	test	scenes	sub-05
PPA	0.139443	test	scenes	sub-05
RSC	0.119849	test	scenes	sub-05
TOS	0.179603	test	scenes	sub-05
V3ab	0.145571	test	scenes	sub-05
IPS0	0.181545	test	scenes	sub-05
IPS1-2-3	0.133211	test	scenes	sub-05
7AL	0.108316	test	scenes	sub-05
BA2	0.0635008	test	scenes	sub-05
PFt	0.0799207	test	scenes	sub-05
PFop	0.0417997	test	scenes	sub-05
V1v	0.055465	test	scenes	sub-06
V1d	0.0529822	test	scenes	sub-06
V2v	0.048497	test	scenes	sub-06
V2d	0.0402975	test	scenes	sub-06
V3v	0.0682848	test	scenes	sub-06
V3d	0.0678696	test	scenes	sub-06
hV4	0.0653906	test	scenes	sub-06
EBA	0.0651452	test	scenes	sub-06
FFA	0.087287	test	scenes	sub-06
OFA	0.0641756	test	scenes	sub-06
STS	0.0573288	test	scenes	sub-06
LOC	0.0671069	test	scenes	sub-06
PPA	0.171916	test	scenes	sub-06
RSC	0.104201	test	scenes	sub-06
TOS		test	scenes	sub-06
V3ab	0.0905488	test	scenes	sub-06
IPS0	0.0866799	test	scenes	sub-06
IPS1-2-3	0.0437197	test	scenes	sub-06
7AL	0.0727795	test	scenes	sub-06
BA2	0.0032666	test	scenes	sub-06
PFt	-0.0236807	test	scenes	sub-06
PFop	0.00606321	test	scenes	sub-06
V1v	0.0353002	test	scenes	sub-07
V1d	0.0392411	test	scenes	sub-07
V2v	0.0330773	test	scenes	sub-07
V2d	0.0411208	test	scenes	sub-07
V3v	0.071337	test	scenes	sub-07
V3d	0.0576447	test	scenes	sub-07
hV4	0.102147	test	scenes	sub-07
EBA	0.0923239	test	scenes	sub-07
FFA	0.133535	test	scenes	sub-07
OFA	0.115936	test	scenes	sub-07
STS	0.102561	test	scenes	sub-07
LOC	0.0604101	test	scenes	sub-07
PPA	0.157493	test	scenes	sub-07
RSC		test	scenes	sub-07
TOS		test	scenes	sub-07
V3ab	0.0837271	test	scenes	sub-07
IPS0	0.10313	test	scenes	sub-07
IPS1-2-3	0.0412507	test	scenes	sub-07
7AL	0.00592466	test	scenes	sub-07
BA2	0.00996517	test	scenes	sub-07
PFt	0.02585	test	scenes	sub-07
PFop	0.0270567	test	scenes	sub-07
V1v	0.0571391	test	scenes	sub-08
V1d	0.0476357	test	scenes	sub-08
V2v	0.0326399	test	scenes	sub-08
V2d	0.032435	test	scenes	sub-08
V3v	0.0440234	test	scenes	sub-08
V3d	0.0492595	test	scenes	sub-08
hV4	0.0688684	test	scenes	sub-08
EBA	0.0757271	test	scenes	sub-08
FFA	0.105501	test	scenes	sub-08
OFA	0.0612064	test	scenes	sub-08
STS	0.086971	test	scenes	sub-08
LOC	0.0684827	test	scenes	sub-08
PPA	0.153735	test	scenes	sub-08
RSC	0.126029	test	scenes	sub-08
TOS	0.136932	test	scenes	sub-08
V3ab	0.0460721	test	scenes	sub-08
IPS0	0.0514075	test	scenes	sub-08
IPS1-2-3	0.0436721	test	scenes	sub-08
7AL	0.0492184	test	scenes	sub-08
BA2	0.031992	test	scenes	sub-08
PFt	0.0267007	test	scenes	sub-08
PFop	0.0398965	test	scenes	sub-08
V1v	0.0456753	test	scenes	sub-09
V1d	0.0575495	test	scenes	sub-09
V2v	0.0500157	test	scenes	sub-09
V2d	0.0568684	test	scenes	sub-09
V3v	0.0666351	test	scenes	sub-09
V3d	0.0735713	test	scenes	sub-09
hV4	0.0821425	test	scenes	sub-09
EBA	0.10568	test	scenes	sub-09
FFA	0.114812	test	scenes	sub-09
OFA	0.0998742	test	scenes	sub-09
STS	0.103691	test	scenes	sub-09
LOC	0.0820747	test	scenes	sub-09
PPA	0.182571	test	scenes	sub-09
RSC	0.180755	test	scenes	sub-09
TOS	0.190949	test	scenes	sub-09
V3ab	0.106913	test	scenes	sub-09
IPS0	0.0812837	test	scenes	sub-09
IPS1-2-3	0.0573329	test	scenes	sub-09
7AL	0.0684176	test	scenes	sub-09
BA2	0.0352173	test	scenes	sub-09
PFt	0.0307692	test	scenes	sub-09
PFop	0.028585	test	scenes	sub-09
V1v	0.06805	test	scenes	sub-10
V1d	0.0686732	test	scenes	sub-10
V2v	0.0530102	test	scenes	sub-10
V2d	0.0494362	test	scenes	sub-10
V3v	0.0840516	test	scenes	sub-10
V3d	0.0692619	test	scenes	sub-10
hV4	0.121926	test	scenes	sub-10
EBA	0.0749624	test	scenes	sub-10
FFA	0.0732324	test	scenes	sub-10
OFA	0.0601983	test	scenes	sub-10
STS	0.0556309	test	scenes	sub-10
LOC	0.0670471	test	scenes	sub-10
PPA	0.166075	test	scenes	sub-10
RSC	0.0980096	test	scenes	sub-10
TOS	0.141433	test	scenes	sub-10
V3ab	0.10154	test	scenes	sub-10
IPS0	0.0857131	test	scenes	sub-10
IPS1-2-3	0.0877033	test	scenes	sub-10
7AL	0.0453285	test	scenes	sub-10
BA2	0.00673679	test	scenes	sub-10
PFt	0.000894883	test	scenes	sub-10
PFop	0.0296661	test	scenes	sub-10
V1v	-0.00838483	test	actions	sub-01
V1d	0.0042983	test	actions	sub-01
V2v	-0.00013237	test	actions	sub-01
V2d	0.0201979	test	actions	sub-01
V3v	0.047227	test	actions	sub-01
V3d	0.047366	test	actions	sub-01
hV4	0.0779209	test	actions	sub-01
EBA	0.134439	test	actions	sub-01
FFA	0.137666	test	actions	sub-01
OFA	0.108918	test	actions	sub-01
STS	0.0817197	test	actions	sub-01
LOC	0.143597	test	actions	sub-01
PPA	0.117108	test	actions	sub-01
RSC	0.0842405	test	actions	sub-01
TOS	0.119491	test	actions	sub-01
V3ab	0.0701966	test	actions	sub-01
IPS0	0.102425	test	actions	sub-01
IPS1-2-3	0.112339	test	actions	sub-01
7AL	0.0930494	test	actions	sub-01
BA2	0.0713592	test	actions	sub-01
PFt	0.0910212	test	actions	sub-01
PFop	0.106724	test	actions	sub-01
V1v	0.0281753	test	actions	sub-02
V1d	0.030041	test	actions	sub-02
V2v	0.0520579	test	actions	sub-02
V2d	0.0254405	test	actions	sub-02
V3v	0.0558744	test	actions	sub-02
V3d	0.0447993	test	actions	sub-02
hV4	0.0739782	test	actions	sub-02
EBA	0.145466	test	actions	sub-02
FFA	0.102679	test	actions	sub-02
OFA	0.119177	test	actions	sub-02
STS	0.0351412	test	actions	sub-02
LOC	0.144627	test	actions	sub-02
PPA	0.113462	test	actions	sub-02
RSC	0.0719487	test	actions	sub-02
TOS	0.0454463	test	actions	sub-02
V3ab	0.0699098	test	actions	sub-02
IPS0	0.0845672	test	actions	sub-02
IPS1-2-3	0.0845886	test	actions	sub-02
7AL	0.0802523	test	actions	sub-02
BA2	0.0225552	test	actions	sub-02
PFt	0.0426432	test	actions	sub-02
PFop	0.0255299	test	actions	sub-02
V1v	0.00659759	test	actions	sub-03
V1d	0.0120406	test	actions	sub-03
V2v	0.00869679	test	actions	sub-03
V2d	0.0223322	test	actions	sub-03
V3v	0.0527026	test	actions	sub-03
V3d	0.0503412	test	actions	sub-03
hV4	0.0794977	test	actions	sub-03
EBA	0.139269	test	actions	sub-03
FFA	0.108736	test	actions	sub-03
OFA	0.130342	test	actions	sub-03
STS	0.0729996	test	actions	sub-03
LOC	0.144964	test	actions	sub-03
PPA	0.135885	test	actions	sub-03
RSC	0.1211	test	actions	sub-03
TOS	0.135586	test	actions	sub-03
V3ab	0.0782979	test	actions	sub-03
IPS0	0.0945429	test	actions	sub-03
IPS1-2-3	0.102739	test	actions	sub-03
7AL	0.0770625	test	actions	sub-03
BA2	0.0436095	test	actions	sub-03
PFt	0.0554547	test	actions	sub-03
PFop	0.0831269	test	actions	sub-03
V1v	0.0540086	test	actions	sub-04
V1d	0.0441859	test	actions	sub-04
V2v	0.0438564	test	actions	sub-04
V2d	0.0352895	test	actions	sub-04
V3v	0.0512848	test	actions	sub-04
V3d	0.0446991	test	actions	sub-04
hV4	0.0564923	test	actions	sub-04
EBA	0.119145	test	actions	sub-04
FFA	0.0884674	test	actions	sub-04
OFA	0.0920595	test	actions	sub-04
STS	0.0530698	test	actions	sub-04
LOC	0.129236	test	actions	sub-04
PPA	0.125458	test	actions	sub-04
RSC	0.0786789	test	actions	sub-04
TOS	0.167535	test	actions	sub-04
V3ab	0.0825505	test	actions	sub-04
IPS0	0.100544	test	actions	sub-04
IPS1-2-3	0.0951009	test	actions	sub-04
7AL	0.0790559	test	actions	sub-04
BA2	0.0695165	test	actions	sub-04
PFt	0.0792406	test	actions	sub-04
PFop	0.0547963	test	actions	sub-04
V1v	0.0118338	test	actions	sub-05
V1d	0.0130466	test	actions	sub-05
V2v	0.0110357	test	actions	sub-05
V2d	0.00649303	test	actions	sub-05
V3v	0.0157267	test	actions	sub-05
V3d	0.0285709	test	actions	sub-05
hV4	0.0285435	test	actions	sub-05
EBA	0.13987	test	actions	sub-05
FFA	0.108316	test	actions	sub-05
OFA	0.129836	test	actions	sub-05
STS	0.08077	test	actions	sub-05
LOC	0.145769	test	actions	sub-05
PPA	0.11791	test	actions	sub-05
RSC	0.0431876	test	actions	sub-05
TOS	0.0739094	test	actions	sub-05
V3ab	0.0745649	test	actions	sub-05
IPS0	0.101665	test	actions	sub-05
IPS1-2-3	0.106872	test	actions	sub-05
7AL	0.0917857	test	actions	sub-05
BA2	0.0137873	test	actions	sub-05
PFt	0.0313207	test	actions	sub-05
PFop	0.0486693	test	actions	sub-05
V1v	0.0171411	test	actions	sub-06
V1d	0.0204748	test	actions	sub-06
V2v	0.0234551	test	actions	sub-06
V2d	0.024618	test	actions	sub-06
V3v	0.026677	test	actions	sub-06
V3d	0.0543749	test	actions	sub-06
hV4	0.0400774	test	actions	sub-06
EBA	0.123658	test	actions	sub-06
FFA	0.0996623	test	actions	sub-06
OFA	0.0945624	test	actions	sub-06
STS	0.0732224	test	actions	sub-06
LOC	0.131194	test	actions	sub-06
PPA	0.109164	test	actions	sub-06
RSC	0.0481158	test	actions	sub-06
TOS		test	actions	sub-06
V3ab	0.0674352	test	actions	sub-06
IPS0	0.060014	test	actions	sub-06
IPS1-2-3	0.0621329	test	actions	sub-06
7AL	0.0782125	test	actions	sub-06
BA2	0.0632952	test	actions	sub-06
PFt	0.0654531	test	actions	sub-06
PFop	0.0514216	test	actions	sub-06
V1v	0.0193494	test	actions	sub-07
V1d	0.00783271	test	actions	sub-07
V2v	0.0255138	test	actions	sub-07
V2d	0.0032473	test	actions	sub-07
V3v	0.0371918	test	actions	sub-07
V3d	0.0152427	test	actions	sub-07
hV4	0.0525933	test	actions	sub-07
EBA	0.0764731	test	actions	sub-07
FFA	0.0744306	test	actions	sub-07
OFA	0.0913714	test	actions	sub-07
STS	0.052543	test	actions	sub-07
LOC	0.0833935	test	actions	sub-07
PPA	0.075636	test	actions	sub-07
RSC		test	actions	sub-07
TOS		test	actions	sub-07
V3ab	0.037569	test	actions	sub-07
IPS0	0.0499865	test	actions	sub-07
IPS1-2-3	0.0334922	test	actions	sub-07
7AL	0.00404325	test	actions	sub-07
BA2	-0.0185085	test	actions	sub-07
PFt	-0.0079226	test	actions	sub-07
PFop	-0.0315972	test	actions	sub-07
V1v	0.0171504	test	actions	sub-08
V1d	0.0238049	test	actions	sub-08
V2v	0.0283669	test	actions	sub-08
V2d	0.0381082	test	actions	sub-08
V3v	0.0373358	test	actions	sub-08
V3d	0.0599431	test	actions	sub-08
hV4	0.0643966	test	actions	sub-08
EBA	0.131494	test	actions	sub-08
FFA	0.141027	test	actions	sub-08
OFA	0.0982193	test	actions	sub-08
STS	0.0908331	test	actions	sub-08
LOC	0.146819	test	actions	sub-08
PPA	0.13249	test	actions	sub-08
RSC	0.11077	test	actions	sub-08
TOS	0.134916	test	actions	sub-08
V3ab	0.0710924	test	actions	sub-08
IPS0	0.106175	test	actions	sub-08
IPS1-2-3	0.119659	test	actions	sub-08
7AL	0.147408	test	actions	sub-08
BA2	0.113454	test	actions	sub-08
PFt	0.139189	test	actions	sub-08
PFop	0.126645	test	actions	sub-08
V1v	0.0392938	test	actions	sub-09
V1d	0.0395537	test	actions	sub-09
V2v	0.0473445	test	actions	sub-09
V2d	0.0311925	test	actions	sub-09
V3v	0.0520152	test	actions	sub-09
V3d	0.0335108	test	actions	sub-09
hV4	0.0432625	test	actions	sub-09
EBA	0.110873	test	actions	sub-09
FFA	0.1306	test	actions	sub-09
OFA	0.105599	test	actions	sub-09
STS	0.0795896	test	actions	sub-09
LOC	0.122764	test	actions	sub-09
PPA	0.127938	test	actions	sub-09
RSC	0.120899	test	actions	sub-09
TOS	0.102038	test	actions	sub-09
V3ab	0.0752155	test	actions	sub-09
IPS0	0.0770734	test	actions	sub-09
IPS1-2-3	0.0643634	test	actions	sub-09
7AL	0.0703021	test	actions	sub-09
BA2	0.0438552	test	actions	sub-09
PFt	0.0581363	test	actions	sub-09
PFop	0.0660857	test	actions	sub-09
V1v	0.011922	test	actions	sub-10
V1d	0.00555059	test	actions	sub-10
V2v	0.0113842	test	actions	sub-10
V2d	-0.00208807	test	actions	sub-10
V3v	0.0336517	test	actions	sub-10
V3d	0.0363626	test	actions	sub-10
hV4	0.0468177	test	actions	sub-10
EBA	0.104285	test	actions	sub-10
FFA	0.105831	test	actions	sub-10
OFA	0.0594696	test	actions	sub-10
STS	0.0474158	test	actions	sub-10
LOC	0.14649	test	actions	sub-10
PPA	0.132304	test	actions	sub-10
RSC	0.0539455	test	actions	sub-10
TOS	0.160818	test	actions	sub-10
V3ab	0.0845555	test	actions	sub-10
IPS0	0.1254	test	actions	sub-10
IPS1-2-3	0.134264	test	actions	sub-10
7AL	0.0700149	test	actions	sub-10
BA2	0.0998795	test	actions	sub-10
PFt	0.1224	test	actions	sub-10
PFop	0.142314	test	actions	sub-10
V1v	0.0269007	test	ActionsObjectsScenes	sub-01
V1d	0.0402281	test	ActionsObjectsScenes	sub-01
V2v	0.043445	test	ActionsObjectsScenes	sub-01
V2d	0.0531013	test	ActionsObjectsScenes	sub-01
V3v	0.0984902	test	ActionsObjectsScenes	sub-01
V3d	0.108028	test	ActionsObjectsScenes	sub-01
hV4	0.14407	test	ActionsObjectsScenes	sub-01
EBA	0.189263	test	ActionsObjectsScenes	sub-01
FFA	0.201652	test	ActionsObjectsScenes	sub-01
OFA	0.158147	test	ActionsObjectsScenes	sub-01
STS	0.126503	test	ActionsObjectsScenes	sub-01
LOC	0.197452	test	ActionsObjectsScenes	sub-01
PPA	0.182187	test	ActionsObjectsScenes	sub-01
RSC	0.169544	test	ActionsObjectsScenes	sub-01
TOS	0.222673	test	ActionsObjectsScenes	sub-01
V3ab	0.133598	test	ActionsObjectsScenes	sub-01
IPS0	0.135705	test	ActionsObjectsScenes	sub-01
IPS1-2-3	0.139613	test	ActionsObjectsScenes	sub-01
7AL	0.11439	test	ActionsObjectsScenes	sub-01
BA2	0.0749685	test	ActionsObjectsScenes	sub-01
PFt	0.0889742	test	ActionsObjectsScenes	sub-01
PFop	0.100985	test	ActionsObjectsScenes	sub-01
V1v	0.0312722	test	ActionsObjectsScenes	sub-02
V1d	0.0545277	test	ActionsObjectsScenes	sub-02
V2v	0.0666444	test	ActionsObjectsScenes	sub-02
V2d	0.0776613	test	ActionsObjectsScenes	sub-02
V3v	0.107149	test	ActionsObjectsScenes	sub-02
V3d	0.0995323	test	ActionsObjectsScenes	sub-02
hV4	0.143221	test	ActionsObjectsScenes	sub-02
EBA	0.246896	test	ActionsObjectsScenes	sub-02
FFA	0.181079	test	ActionsObjectsScenes	sub-02
OFA	0.199444	test	ActionsObjectsScenes	sub-02
STS	0.0915393	test	ActionsObjectsScenes	sub-02
LOC	0.223336	test	ActionsObjectsScenes	sub-02
PPA	0.133521	test	ActionsObjectsScenes	sub-02
RSC	0.110385	test	ActionsObjectsScenes	sub-02
TOS	0.119157	test	ActionsObjectsScenes	sub-02
V3ab	0.120776	test	ActionsObjectsScenes	sub-02
IPS0	0.125771	test	ActionsObjectsScenes	sub-02
IPS1-2-3	0.122781	test	ActionsObjectsScenes	sub-02
7AL	0.0995266	test	ActionsObjectsScenes	sub-02
BA2	0.0421111	test	ActionsObjectsScenes	sub-02
PFt	0.0600659	test	ActionsObjectsScenes	sub-02
PFop	0.0613998	test	ActionsObjectsScenes	sub-02
V1v	-0.00650505	test	ActionsObjectsScenes	sub-03
V1d	0.00854873	test	ActionsObjectsScenes	sub-03
V2v	0.011035	test	ActionsObjectsScenes	sub-03
V2d	0.0449317	test	ActionsObjectsScenes	sub-03
V3v	0.0695656	test	ActionsObjectsScenes	sub-03
V3d	0.0894071	test	ActionsObjectsScenes	sub-03
hV4	0.109532	test	ActionsObjectsScenes	sub-03
EBA	0.184521	test	ActionsObjectsScenes	sub-03
FFA	0.162222	test	ActionsObjectsScenes	sub-03
OFA	0.144285	test	ActionsObjectsScenes	sub-03
STS	0.119036	test	ActionsObjectsScenes	sub-03
LOC	0.181324	test	ActionsObjectsScenes	sub-03
PPA	0.15398	test	ActionsObjectsScenes	sub-03
RSC	0.146317	test	ActionsObjectsScenes	sub-03
TOS	0.167896	test	ActionsObjectsScenes	sub-03
V3ab	0.0907852	test	ActionsObjectsScenes	sub-03
IPS0	0.102205	test	ActionsObjectsScenes	sub-03
IPS1-2-3	0.0901523	test	ActionsObjectsScenes	sub-03
7AL	0.0851181	test	ActionsObjectsScenes	sub-03
BA2	0.0224155	test	ActionsObjectsScenes	sub-03
PFt	0.0155156	test	ActionsObjectsScenes	sub-03
PFop	0.0595906	test	ActionsObjectsScenes	sub-03
V1v	0.105537	test	ActionsObjectsScenes	sub-04
V1d	0.0919545	test	ActionsObjectsScenes	sub-04
V2v	0.103044	test	ActionsObjectsScenes	sub-04
V2d	0.0721539	test	ActionsObjectsScenes	sub-04
V3v	0.106891	test	ActionsObjectsScenes	sub-04
V3d	0.0843198	test	ActionsObjectsScenes	sub-04
hV4	0.1265	test	ActionsObjectsScenes	sub-04
EBA	0.168017	test	ActionsObjectsScenes	sub-04
FFA	0.197291	test	ActionsObjectsScenes	sub-04
OFA	0.165441	test	ActionsObjectsScenes	sub-04
STS	0.139206	test	ActionsObjectsScenes	sub-04
LOC	0.182246	test	ActionsObjectsScenes	sub-04
PPA	0.191703	test	ActionsObjectsScenes	sub-04
RSC	0.136762	test	ActionsObjectsScenes	sub-04
TOS	0.229791	test	ActionsObjectsScenes	sub-04
V3ab	0.131711	test	ActionsObjectsScenes	sub-04
IPS0	0.133272	test	ActionsObjectsScenes	sub-04
IPS1-2-3	0.093749	test	ActionsObjectsScenes	sub-04
7AL	0.0696437	test	ActionsObjectsScenes	sub-04
BA2	0.0216186	test	ActionsObjectsScenes	sub-04
PFt	0.010249	test	ActionsObjectsScenes	sub-04
PFop	0.0483053	test	ActionsObjectsScenes	sub-04
V1v	0.0519572	test	ActionsObjectsScenes	sub-05
V1d	0.056554	test	ActionsObjectsScenes	sub-05
V2v	0.0590189	test	ActionsObjectsScenes	sub-05
V2d	0.0536068	test	ActionsObjectsScenes	sub-05
V3v	0.0786901	test	ActionsObjectsScenes	sub-05
V3d	0.0792418	test	ActionsObjectsScenes	sub-05
hV4	0.110764	test	ActionsObjectsScenes	sub-05
EBA	0.241738	test	ActionsObjectsScenes	sub-05
FFA	0.220236	test	ActionsObjectsScenes	sub-05
OFA	0.209576	test	ActionsObjectsScenes	sub-05
STS	0.162898	test	ActionsObjectsScenes	sub-05
LOC	0.225717	test	ActionsObjectsScenes	sub-05
PPA	0.168006	test	ActionsObjectsScenes	sub-05
RSC	0.109078	test	ActionsObjectsScenes	sub-05
TOS	0.171544	test	ActionsObjectsScenes	sub-05
V3ab	0.150998	test	ActionsObjectsScenes	sub-05
IPS0	0.188669	test	ActionsObjectsScenes	sub-05
IPS1-2-3	0.160698	test	ActionsObjectsScenes	sub-05
7AL	0.128046	test	ActionsObjectsScenes	sub-05
BA2	0.0647512	test	ActionsObjectsScenes	sub-05
PFt	0.0864587	test	ActionsObjectsScenes	sub-05
PFop	0.0789041	test	ActionsObjectsScenes	sub-05
V1v	0.0570819	test	ActionsObjectsScenes	sub-06
V1d	0.0565416	test	ActionsObjectsScenes	sub-06
V2v	0.0581541	test	ActionsObjectsScenes	sub-06
V2d	0.0613761	test	ActionsObjectsScenes	sub-06
V3v	0.0811861	test	ActionsObjectsScenes	sub-06
V3d	0.102864	test	ActionsObjectsScenes	sub-06
hV4	0.0984388	test	ActionsObjectsScenes	sub-06
EBA	0.146667	test	ActionsObjectsScenes	sub-06
FFA	0.15312	test	ActionsObjectsScenes	sub-06
OFA	0.147566	test	ActionsObjectsScenes	sub-06
STS	0.103525	test	ActionsObjectsScenes	sub-06
LOC	0.160508	test	ActionsObjectsScenes	sub-06
PPA	0.200991	test	ActionsObjectsScenes	sub-06
RSC	0.101128	test	ActionsObjectsScenes	sub-06
TOS		test	ActionsObjectsScenes	sub-06
V3ab	0.11955	test	ActionsObjectsScenes	sub-06
IPS0	0.112942	test	ActionsObjectsScenes	sub-06
IPS1-2-3	0.0813576	test	ActionsObjectsScenes	sub-06
7AL	0.0969685	test	ActionsObjectsScenes	sub-06
BA2	0.0480382	test	ActionsObjectsScenes	sub-06
PFt	0.0480749	test	ActionsObjectsScenes	sub-06
PFop	0.0536887	test	ActionsObjectsScenes	sub-06
V1v	0.0370196	test	ActionsObjectsScenes	sub-07
V1d	0.0404269	test	ActionsObjectsScenes	sub-07
V2v	0.040095	test	ActionsObjectsScenes	sub-07
V2d	0.0492167	test	ActionsObjectsScenes	sub-07
V3v	0.0885081	test	ActionsObjectsScenes	sub-07
V3d	0.0805822	test	ActionsObjectsScenes	sub-07
hV4	0.133992	test	ActionsObjectsScenes	sub-07
EBA	0.160125	test	ActionsObjectsScenes	sub-07
FFA	0.173343	test	ActionsObjectsScenes	sub-07
OFA	0.166966	test	ActionsObjectsScenes	sub-07
STS	0.135852	test	ActionsObjectsScenes	sub-07
LOC	0.14518	test	ActionsObjectsScenes	sub-07
PPA	0.177794	test	ActionsObjectsScenes	sub-07
RSC		test	ActionsObjectsScenes	sub-07
TOS		test	ActionsObjectsScenes	sub-07
V3ab	0.107465	test	ActionsObjectsScenes	sub-07
IPS0	0.125173	test	ActionsObjectsScenes	sub-07
IPS1-2-3	0.0797691	test	ActionsObjectsScenes	sub-07
7AL	0.0573675	test	ActionsObjectsScenes	sub-07
BA2	0.0398211	test	ActionsObjectsScenes	sub-07
PFt	0.0571408	test	ActionsObjectsScenes	sub-07
PFop	0.0298782	test	ActionsObjectsScenes	sub-07
V1v	0.0483953	test	ActionsObjectsScenes	sub-08
V1d	0.0484613	test	ActionsObjectsScenes	sub-08
V2v	0.0358656	test	ActionsObjectsScenes	sub-08
V2d	0.0563728	test	ActionsObjectsScenes	sub-08
V3v	0.0673942	test	ActionsObjectsScenes	sub-08
V3d	0.0935632	test	ActionsObjectsScenes	sub-08
hV4	0.118799	test	ActionsObjectsScenes	sub-08
EBA	0.172554	test	ActionsObjectsScenes	sub-08
FFA	0.199947	test	ActionsObjectsScenes	sub-08
OFA	0.141985	test	ActionsObjectsScenes	sub-08
STS	0.123749	test	ActionsObjectsScenes	sub-08
LOC	0.167886	test	ActionsObjectsScenes	sub-08
PPA	0.202249	test	ActionsObjectsScenes	sub-08
RSC	0.149059	test	ActionsObjectsScenes	sub-08
TOS	0.182983	test	ActionsObjectsScenes	sub-08
V3ab	0.101392	test	ActionsObjectsScenes	sub-08
IPS0	0.122601	test	ActionsObjectsScenes	sub-08
IPS1-2-3	0.0941693	test	ActionsObjectsScenes	sub-08
7AL	0.0767913	test	ActionsObjectsScenes	sub-08
BA2	0.0845262	test	ActionsObjectsScenes	sub-08
PFt	0.103839	test	ActionsObjectsScenes	sub-08
PFop	0.102559	test	ActionsObjectsScenes	sub-08
V1v	0.0600361	test	ActionsObjectsScenes	sub-09
V1d	0.0664133	test	ActionsObjectsScenes	sub-09
V2v	0.066129	test	ActionsObjectsScenes	sub-09
V2d	0.0620448	test	ActionsObjectsScenes	sub-09
V3v	0.08898	test	ActionsObjectsScenes	sub-09
V3d	0.0817286	test	ActionsObjectsScenes	sub-09
hV4	0.100981	test	ActionsObjectsScenes	sub-09
EBA	0.169935	test	ActionsObjectsScenes	sub-09
FFA	0.212685	test	ActionsObjectsScenes	sub-09
OFA	0.181131	test	ActionsObjectsScenes	sub-09
STS	0.134882	test	ActionsObjectsScenes	sub-09
LOC	0.169808	test	ActionsObjectsScenes	sub-09
PPA	0.215316	test	ActionsObjectsScenes	sub-09
RSC	0.201475	test	ActionsObjectsScenes	sub-09
TOS	0.220779	test	ActionsObjectsScenes	sub-09
V3ab	0.146605	test	ActionsObjectsScenes	sub-09
IPS0	0.127288	test	ActionsObjectsScenes	sub-09
IPS1-2-3	0.0995505	test	ActionsObjectsScenes	sub-09
7AL	0.0862884	test	ActionsObjectsScenes	sub-09
BA2	0.0476051	test	ActionsObjectsScenes	sub-09
PFt	0.0573222	test	ActionsObjectsScenes	sub-09
PFop	0.0718651	test	ActionsObjectsScenes	sub-09
V1v	0.0693931	test	ActionsObjectsScenes	sub-10
V1d	0.0719244	test	ActionsObjectsScenes	sub-10
V2v	0.0607634	test	ActionsObjectsScenes	sub-10
V2d	0.0579536	test	ActionsObjectsScenes	sub-10
V3v	0.103278	test	ActionsObjectsScenes	sub-10
V3d	0.0971061	test	ActionsObjectsScenes	sub-10
hV4	0.155737	test	ActionsObjectsScenes	sub-10
EBA	0.154146	test	ActionsObjectsScenes	sub-10
FFA	0.160536	test	ActionsObjectsScenes	sub-10
OFA	0.131181	test	ActionsObjectsScenes	sub-10
STS	0.0849191	test	ActionsObjectsScenes	sub-10
LOC	0.173423	test	ActionsObjectsScenes	sub-10
PPA	0.219796	test	ActionsObjectsScenes	sub-10
RSC	0.129096	test	ActionsObjectsScenes	sub-10
TOS	0.213909	test	ActionsObjectsScenes	sub-10
V3ab	0.152276	test	ActionsObjectsScenes	sub-10
IPS0	0.160912	test	ActionsObjectsScenes	sub-10
IPS1-2-3	0.161406	test	ActionsObjectsScenes	sub-10
7AL	0.0897201	test	ActionsObjectsScenes	sub-10
BA2	0.0906855	test	ActionsObjectsScenes	sub-10
PFt	0.10146	test	ActionsObjectsScenes	sub-10
PFop	0.135975	test	ActionsObjectsScenes	sub-10
V1v	0.0440649	test	text_descriptions	sub-01
V1d	0.0547503	test	text_descriptions	sub-01
V2v	0.0677112	test	text_descriptions	sub-01
V2d	0.0554706	test	text_descriptions	sub-01
V3v	0.140155	test	text_descriptions	sub-01
V3d	0.100346	test	text_descriptions	sub-01
hV4	0.205514	test	text_descriptions	sub-01
EBA	0.280495	test	text_descriptions	sub-01
FFA	0.333401	test	text_descriptions	sub-01
OFA	0.34074	test	text_descriptions	sub-01
STS	0.245782	test	text_descriptions	sub-01
LOC	0.302289	test	text_descriptions	sub-01
PPA	0.1982	test	text_descriptions	sub-01
RSC	0.147896	test	text_descriptions	sub-01
TOS	0.270271	test	text_descriptions	sub-01
V3ab	0.175677	test	text_descriptions	sub-01
IPS0	0.187573	test	text_descriptions	sub-01
IPS1-2-3	0.179209	test	text_descriptions	sub-01
7AL	0.1334	test	text_descriptions	sub-01
BA2	0.0942365	test	text_descriptions	sub-01
PFt	0.108325	test	text_descriptions	sub-01
PFop	0.146916	test	text_descriptions	sub-01
V1v	0.0962939	test	text_descriptions	sub-02
V1d	0.114137	test	text_descriptions	sub-02
V2v	0.150399	test	text_descriptions	sub-02
V2d	0.113594	test	text_descriptions	sub-02
V3v	0.183271	test	text_descriptions	sub-02
V3d	0.150003	test	text_descriptions	sub-02
hV4	0.220361	test	text_descriptions	sub-02
EBA	0.387261	test	text_descriptions	sub-02
FFA	0.326784	test	text_descriptions	sub-02
OFA	0.319106	test	text_descriptions	sub-02
STS	0.222692	test	text_descriptions	sub-02
LOC	0.343954	test	text_descriptions	sub-02
PPA	0.185238	test	text_descriptions	sub-02
RSC	0.127899	test	text_descriptions	sub-02
TOS	0.190854	test	text_descriptions	sub-02
V3ab	0.17954	test	text_descriptions	sub-02
IPS0	0.194015	test	text_descriptions	sub-02
IPS1-2-3	0.175318	test	text_descriptions	sub-02
7AL	0.133133	test	text_descriptions	sub-02
BA2	0.0905641	test	text_descriptions	sub-02
PFt	0.0870508	test	text_descriptions	sub-02
PFop	0.0853569	test	text_descriptions	sub-02
V1v	0.0176804	test	text_descriptions	sub-03
V1d	0.0186318	test	text_descriptions	sub-03
V2v	0.029353	test	text_descriptions	sub-03
V2d	0.0267695	test	text_descriptions	sub-03
V3v	0.094299	test	text_descriptions	sub-03
V3d	0.0934559	test	text_descriptions	sub-03
hV4	0.150119	test	text_descriptions	sub-03
EBA	0.254166	test	text_descriptions	sub-03
FFA	0.303332	test	text_descriptions	sub-03
OFA	0.278882	test	text_descriptions	sub-03
STS	0.157842	test	text_descriptions	sub-03
LOC	0.301577	test	text_descriptions	sub-03
PPA	0.188056	test	text_descriptions	sub-03
RSC	0.13333	test	text_descriptions	sub-03
TOS	0.255505	test	text_descriptions	sub-03
V3ab	0.13671	test	text_descriptions	sub-03
IPS0	0.163147	test	text_descriptions	sub-03
IPS1-2-3	0.186675	test	text_descriptions	sub-03
7AL	0.132247	test	text_descriptions	sub-03
BA2	0.0340826	test	text_descriptions	sub-03
PFt	0.0352367	test	text_descriptions	sub-03
PFop	0.0668845	test	text_descriptions	sub-03
V1v	0.128288	test	text_descriptions	sub-04
V1d	0.111663	test	text_descriptions	sub-04
V2v	0.114745	test	text_descriptions	sub-04
V2d	0.0841936	test	text_descriptions	sub-04
V3v	0.137923	test	text_descriptions	sub-04
V3d	0.107456	test	text_descriptions	sub-04
hV4	0.179841	test	text_descriptions	sub-04
EBA	0.252016	test	text_descriptions	sub-04
FFA	0.356909	test	text_descriptions	sub-04
OFA	0.287359	test	text_descriptions	sub-04
STS	0.236119	test	text_descriptions	sub-04
LOC	0.294251	test	text_descriptions	sub-04
PPA	0.24338	test	text_descriptions	sub-04
RSC	0.156833	test	text_descriptions	sub-04
TOS	0.279503	test	text_descriptions	sub-04
V3ab	0.161693	test	text_descriptions	sub-04
IPS0	0.171973	test	text_descriptions	sub-04
IPS1-2-3	0.114776	test	text_descriptions	sub-04
7AL	0.115899	test	text_descriptions	sub-04
BA2	0.0498336	test	text_descriptions	sub-04
PFt	0.0448672	test	text_descriptions	sub-04
PFop	0.0743509	test	text_descriptions	sub-04
V1v	0.0874816	test	text_descriptions	sub-05
V1d	0.0930212	test	text_descriptions	sub-05
V2v	0.0832846	test	text_descriptions	sub-05
V2d	0.0491606	test	text_descriptions	sub-05
V3v	0.124897	test	text_descriptions	sub-05
V3d	0.0978139	test	text_descriptions	sub-05
hV4	0.190356	test	text_descriptions	sub-05
EBA	0.324978	test	text_descriptions	sub-05
FFA	0.360545	test	text_descriptions	sub-05
OFA	0.334593	test	text_descriptions	sub-05
STS	0.217891	test	text_descriptions	sub-05
LOC	0.288557	test	text_descriptions	sub-05
PPA	0.20757	test	text_descriptions	sub-05
RSC	0.101193	test	text_descriptions	sub-05
TOS	0.200625	test	text_descriptions	sub-05
V3ab	0.168063	test	text_descriptions	sub-05
IPS0	0.230297	test	text_descriptions	sub-05
IPS1-2-3	0.179938	test	text_descriptions	sub-05
7AL	0.0941886	test	text_descriptions	sub-05
BA2	0.049128	test	text_descriptions	sub-05
PFt	0.080136	test	text_descriptions	sub-05
PFop	0.0832644	test	text_descriptions	sub-05
V1v	0.065966	test	text_descriptions	sub-06
V1d	0.0792544	test	text_descriptions	sub-06
V2v	0.0769544	test	text_descriptions	sub-06
V2d	0.0787066	test	text_descriptions	sub-06
V3v	0.105861	test	text_descriptions	sub-06
V3d	0.153142	test	text_descriptions	sub-06
hV4	0.152686	test	text_descriptions	sub-06
EBA	0.238966	test	text_descriptions	sub-06
FFA	0.281052	test	text_descriptions	sub-06
OFA	0.296942	test	text_descriptions	sub-06
STS	0.184367	test	text_descriptions	sub-06
LOC	0.25624	test	text_descriptions	sub-06
PPA	0.235712	test	text_descriptions	sub-06
RSC	0.140105	test	text_descriptions	sub-06
TOS		test	text_descriptions	sub-06
V3ab	0.15036	test	text_descriptions	sub-06
IPS0	0.158878	test	text_descriptions	sub-06
IPS1-2-3	0.173671	test	text_descriptions	sub-06
7AL	0.135126	test	text_descriptions	sub-06
BA2	0.0923776	test	text_descriptions	sub-06
PFt	0.097417	test	text_descriptions	sub-06
PFop	0.0693308	test	text_descriptions	sub-06
V1v	0.0712518	test	text_descriptions	sub-07
V1d	0.099929	test	text_descriptions	sub-07
V2v	0.0339401	test	text_descriptions	sub-07
V2d	0.0993445	test	text_descriptions	sub-07
V3v	0.0763919	test	text_descriptions	sub-07
V3d	0.12895	test	text_descriptions	sub-07
hV4	0.161775	test	text_descriptions	sub-07
EBA	0.259275	test	text_descriptions	sub-07
FFA	0.289914	test	text_descriptions	sub-07
OFA	0.329159	test	text_descriptions	sub-07
STS	0.161011	test	text_descriptions	sub-07
LOC	0.216538	test	text_descriptions	sub-07
PPA	0.181273	test	text_descriptions	sub-07
RSC		test	text_descriptions	sub-07
TOS		test	text_descriptions	sub-07
V3ab	0.142878	test	text_descriptions	sub-07
IPS0	0.121391	test	text_descriptions	sub-07
IPS1-2-3	0.0694827	test	text_descriptions	sub-07
7AL	0.0392583	test	text_descriptions	sub-07
BA2	0.0236821	test	text_descriptions	sub-07
PFt	0.0141955	test	text_descriptions	sub-07
PFop	0.00658247	test	text_descriptions	sub-07
V1v	0.107667	test	text_descriptions	sub-08
V1d	0.100582	test	text_descriptions	sub-08
V2v	0.0632219	test	text_descriptions	sub-08
V2d	0.079091	test	text_descriptions	sub-08
V3v	0.108944	test	text_descriptions	sub-08
V3d	0.133711	test	text_descriptions	sub-08
hV4	0.198463	test	text_descriptions	sub-08
EBA	0.294542	test	text_descriptions	sub-08
FFA	0.315666	test	text_descriptions	sub-08
OFA	0.2709	test	text_descriptions	sub-08
STS	0.176303	test	text_descriptions	sub-08
LOC	0.283904	test	text_descriptions	sub-08
PPA	0.218272	test	text_descriptions	sub-08
RSC	0.113812	test	text_descriptions	sub-08
TOS	0.267043	test	text_descriptions	sub-08
V3ab	0.147709	test	text_descriptions	sub-08
IPS0	0.202966	test	text_descriptions	sub-08
IPS1-2-3	0.160688	test	text_descriptions	sub-08
7AL	0.101378	test	text_descriptions	sub-08
BA2	0.100558	test	text_descriptions	sub-08
PFt	0.130619	test	text_descriptions	sub-08
PFop	0.118251	test	text_descriptions	sub-08
V1v	0.105983	test	text_descriptions	sub-09
V1d	0.103051	test	text_descriptions	sub-09
V2v	0.099406	test	text_descriptions	sub-09
V2d	0.0938762	test	text_descriptions	sub-09
V3v	0.146154	test	text_descriptions	sub-09
V3d	0.1298	test	text_descriptions	sub-09
hV4	0.182298	test	text_descriptions	sub-09
EBA	0.267515	test	text_descriptions	sub-09
FFA	0.320897	test	text_descriptions	sub-09
OFA	0.312471	test	text_descriptions	sub-09
STS	0.191156	test	text_descriptions	sub-09
LOC	0.291724	test	text_descriptions	sub-09
PPA	0.27567	test	text_descriptions	sub-09
RSC	0.188559	test	text_descriptions	sub-09
TOS	0.276329	test	text_descriptions	sub-09
V3ab	0.194223	test	text_descriptions	sub-09
IPS0	0.21033	test	text_descriptions	sub-09
IPS1-2-3	0.197024	test	text_descriptions	sub-09
7AL	0.131558	test	text_descriptions	sub-09
BA2	0.0905021	test	text_descriptions	sub-09
PFt	0.0896494	test	text_descriptions	sub-09
PFop	0.105919	test	text_descriptions	sub-09
V1v	0.0686929	test	text_descriptions	sub-10
V1d	0.0802911	test	text_descriptions	sub-10
V2v	0.0456112	test	text_descriptions	sub-10
V2d	0.0666879	test	text_descriptions	sub-10
V3v	0.105047	test	text_descriptions	sub-10
V3d	0.131044	test	text_descriptions	sub-10
hV4	0.17961	test	text_descriptions	sub-10
EBA	0.253163	test	text_descriptions	sub-10
FFA	0.227264	test	text_descriptions	sub-10
OFA	0.232562	test	text_descriptions	sub-10
STS	0.11661	test	text_descriptions	sub-10
LOC	0.250563	test	text_descriptions	sub-10
PPA	0.196633	test	text_descriptions	sub-10
RSC	0.125675	test	text_descriptions	sub-10
TOS	0.223017	test	text_descriptions	sub-10
V3ab	0.182825	test	text_descriptions	sub-10
IPS0	0.213913	test	text_descriptions	sub-10
IPS1-2-3	0.15446	test	text_descriptions	sub-10
7AL	0.0753337	test	text_descriptions	sub-10
BA2	0.0478153	test	text_descriptions	sub-10
PFt	0.0617149	test	text_descriptions	sub-10
PFop	0.10277	test	text_descriptions	sub-10

## Sheet: Figure 8c
ROI	Correlation_Mean	Task	Subject	Unnamed: 4	Unnamed: 5	ROI.1	pvalue (uncorrected)
V1v	-0.00645849	TestTrain	sub-01			V1v	0.964165
V1d	-0.0122042	TestTrain	sub-01			V1d	0.98087
V2v	-0.0246909	TestTrain	sub-01			V2v	0.996347
V2d	-0.020706	TestTrain	sub-01			V2d	0.806002
V3v	0.0114846	TestTrain	sub-01			V3v	0.398297
V3d	0.00949531	TestTrain	sub-01			V3d	0.00872662
hV4	0.030935	TestTrain	sub-01			hV4	0.0154337
EBA	0.0766637	TestTrain	sub-01			EBA	2.52243e-06
FFA	0.0176274	TestTrain	sub-01			FFA	2.76679e-05
OFA	0.0387443	TestTrain	sub-01			OFA	0.000256874
STS	0.00125835	TestTrain	sub-01			STS	0.000587042
LOC	0.129314	TestTrain	sub-01			LOC	7.17508e-08
PPA	0.00195673	TestTrain	sub-01			PPA	0.663707
RSC	-0.0297801	TestTrain	sub-01			RSC	0.999624
TOS	-0.0233673	TestTrain	sub-01			TOS	0.980739
V3ab	0.021757	TestTrain	sub-01			V3ab	0.0009874
IPS0	0.0949158	TestTrain	sub-01			IPS0	1.7333e-05
IPS1-2-3	0.0776893	TestTrain	sub-01			IPS1-2-3	1.21706e-05
7AL	0.0570929	TestTrain	sub-01			7AL	7.70387e-05
BA2	0.105682	TestTrain	sub-01			BA2	0.000257136
PFt	0.157153	TestTrain	sub-01			PFt	0.000124475
PFop	0.0734417	TestTrain	sub-01			PFop	0.00149656
V1v	-0.0118698	TestTrain	sub-02
V1d	-0.0173761	TestTrain	sub-02
V2v	-0.017209	TestTrain	sub-02
V2d	-0.00559709	TestTrain	sub-02
V3v	0.0210004	TestTrain	sub-02
V3d	0.0588994	TestTrain	sub-02
hV4	0.0900371	TestTrain	sub-02
EBA	0.0783579	TestTrain	sub-02
FFA	0.0572575	TestTrain	sub-02
OFA	0.057292	TestTrain	sub-02
STS	0.0414214	TestTrain	sub-02
LOC	0.135995	TestTrain	sub-02
PPA	0.0358932	TestTrain	sub-02
RSC	-0.00148133	TestTrain	sub-02
TOS	-0.00232232	TestTrain	sub-02
V3ab	0.076126	TestTrain	sub-02
IPS0	0.144988	TestTrain	sub-02
IPS1-2-3	0.0875655	TestTrain	sub-02
7AL	0.0920169	TestTrain	sub-02
BA2	0.0447324	TestTrain	sub-02
PFt	0.0654533	TestTrain	sub-02
PFop	0.0246895	TestTrain	sub-02
V1v	0.00336602	TestTrain	sub-03
V1d	-0.00469682	TestTrain	sub-03
V2v	-0.0010291	TestTrain	sub-03
V2d	0.0128803	TestTrain	sub-03
V3v	0.00383739	TestTrain	sub-03
V3d	0.0390687	TestTrain	sub-03
hV4	-0.00830248	TestTrain	sub-03
EBA	0.0608763	TestTrain	sub-03
FFA	0.0430454	TestTrain	sub-03
OFA	0.0121745	TestTrain	sub-03
STS	0.0170134	TestTrain	sub-03
LOC	0.0904291	TestTrain	sub-03
PPA	-0.00620908	TestTrain	sub-03
RSC	-0.0166216	TestTrain	sub-03
TOS	-0.00836224	TestTrain	sub-03
V3ab	0.0421783	TestTrain	sub-03
IPS0	0.0577787	TestTrain	sub-03
IPS1-2-3	0.0267292	TestTrain	sub-03
7AL	0.0493755	TestTrain	sub-03
BA2	0.0473	TestTrain	sub-03
PFt	0.0108268	TestTrain	sub-03
PFop	0.0215261	TestTrain	sub-03
V1v	-0.0589393	TestTrain	sub-04
V1d	-0.0370311	TestTrain	sub-04
V2v	-0.0334469	TestTrain	sub-04
V2d	-0.0275937	TestTrain	sub-04
V3v	-0.0148175	TestTrain	sub-04
V3d	-0.0104239	TestTrain	sub-04
hV4	0.0174436	TestTrain	sub-04
EBA	0.0707007	TestTrain	sub-04
FFA	0.0655712	TestTrain	sub-04
OFA	0.00519078	TestTrain	sub-04
STS	0.0151851	TestTrain	sub-04
LOC	0.112922	TestTrain	sub-04
PPA	0.00050845	TestTrain	sub-04
RSC	-0.0408012	TestTrain	sub-04
TOS	0.00862317	TestTrain	sub-04
V3ab	0.0301961	TestTrain	sub-04
IPS0	0.100486	TestTrain	sub-04
IPS1-2-3	0.0874959	TestTrain	sub-04
7AL	0.0570917	TestTrain	sub-04
BA2	0.0262996	TestTrain	sub-04
PFt	0.0443394	TestTrain	sub-04
PFop	0.00761375	TestTrain	sub-04
V1v	-0.00702639	TestTrain	sub-05
V1d	-0.0166213	TestTrain	sub-05
V2v	-0.0121238	TestTrain	sub-05
V2d	0.00654449	TestTrain	sub-05
V3v	-0.0132604	TestTrain	sub-05
V3d	-0.0021345	TestTrain	sub-05
hV4	-0.00863787	TestTrain	sub-05
EBA	0.050455	TestTrain	sub-05
FFA	0.0307526	TestTrain	sub-05
OFA	0.0376688	TestTrain	sub-05
STS	0.0107946	TestTrain	sub-05
LOC	0.0761244	TestTrain	sub-05
PPA	-0.0106982	TestTrain	sub-05
RSC	-0.0199778	TestTrain	sub-05
TOS	-0.0264016	TestTrain	sub-05
V3ab	0.0195644	TestTrain	sub-05
IPS0	0.0368413	TestTrain	sub-05
IPS1-2-3	0.0374083	TestTrain	sub-05
7AL	0.0519384	TestTrain	sub-05
BA2	0.0297273	TestTrain	sub-05
PFt	0.0544166	TestTrain	sub-05
PFop	0.00730411	TestTrain	sub-05
V1v	0.00235571	TestTrain	sub-06
V1d	-0.00126429	TestTrain	sub-06
V2v	0.00246293	TestTrain	sub-06
V2d	-0.00262603	TestTrain	sub-06
V3v	-0.00198202	TestTrain	sub-06
V3d	0.0176906	TestTrain	sub-06
hV4	0.0151093	TestTrain	sub-06
EBA	0.0877815	TestTrain	sub-06
FFA	0.0702787	TestTrain	sub-06
OFA	0.0711391	TestTrain	sub-06
STS	0.023899	TestTrain	sub-06
LOC	0.132304	TestTrain	sub-06
PPA	-0.0169387	TestTrain	sub-06
RSC	-0.0195714	TestTrain	sub-06
TOS		TestTrain	sub-06
V3ab	0.0153527	TestTrain	sub-06
IPS0	0.0667615	TestTrain	sub-06
IPS1-2-3	0.0616591	TestTrain	sub-06
7AL	0.0846755	TestTrain	sub-06
BA2	0.0534173	TestTrain	sub-06
PFt	0.0934258	TestTrain	sub-06
PFop	0.0420233	TestTrain	sub-06
V1v	-0.0216888	TestTrain	sub-07
V1d	-0.0137044	TestTrain	sub-07
V2v	-0.0171401	TestTrain	sub-07
V2d	-0.00121811	TestTrain	sub-07
V3v	-0.00487313	TestTrain	sub-07
V3d	0.0183552	TestTrain	sub-07
hV4	0.0113198	TestTrain	sub-07
EBA	0.0234088	TestTrain	sub-07
FFA	0.0367871	TestTrain	sub-07
OFA	0.00940795	TestTrain	sub-07
STS	0.0130731	TestTrain	sub-07
LOC	0.0744308	TestTrain	sub-07
PPA	-0.0270318	TestTrain	sub-07
RSC		TestTrain	sub-07
TOS		TestTrain	sub-07
V3ab	0.014623	TestTrain	sub-07
IPS0	0.0324581	TestTrain	sub-07
IPS1-2-3	0.034766	TestTrain	sub-07
7AL	-0.00426198	TestTrain	sub-07
BA2	0.00653338	TestTrain	sub-07
PFt	0.0573466	TestTrain	sub-07
PFop	0.00470513	TestTrain	sub-07
V1v	0.00307765	TestTrain	sub-08
V1d	0.0114974	TestTrain	sub-08
V2v	0.00131205	TestTrain	sub-08
V2d	0.00536175	TestTrain	sub-08
V3v	0.0134346	TestTrain	sub-08
V3d	0.0370437	TestTrain	sub-08
hV4	0.0403599	TestTrain	sub-08
EBA	0.0337529	TestTrain	sub-08
FFA	0.0760261	TestTrain	sub-08
OFA	0.0538587	TestTrain	sub-08
STS	0.0277014	TestTrain	sub-08
LOC	0.093322	TestTrain	sub-08
PPA	0.00313474	TestTrain	sub-08
RSC	-0.0151989	TestTrain	sub-08
TOS	-0.0254792	TestTrain	sub-08
V3ab	0.0408291	TestTrain	sub-08
IPS0	0.0801846	TestTrain	sub-08
IPS1-2-3	0.0426656	TestTrain	sub-08
7AL	0.038933	TestTrain	sub-08
BA2	0.110477	TestTrain	sub-08
PFt	0.122403	TestTrain	sub-08
PFop	0.091383	TestTrain	sub-08
V1v	-0.00748859	TestTrain	sub-09
V1d	-0.0068823	TestTrain	sub-09
V2v	-0.00761168	TestTrain	sub-09
V2d	0.00362018	TestTrain	sub-09
V3v	-0.00341595	TestTrain	sub-09
V3d	-6.73505e-05	TestTrain	sub-09
hV4	0.0130402	TestTrain	sub-09
EBA	0.0717306	TestTrain	sub-09
FFA	0.0759297	TestTrain	sub-09
OFA	0.0342576	TestTrain	sub-09
STS	0.032382	TestTrain	sub-09
LOC	0.101858	TestTrain	sub-09
PPA	-0.000200924	TestTrain	sub-09
RSC	-0.0192316	TestTrain	sub-09
TOS	-0.026413	TestTrain	sub-09
V3ab	-0.00270839	TestTrain	sub-09
IPS0	0.0950469	TestTrain	sub-09
IPS1-2-3	0.0728119	TestTrain	sub-09
7AL	0.059549	TestTrain	sub-09
BA2	0.0943195	TestTrain	sub-09
PFt	0.0879628	TestTrain	sub-09
PFop	0.0599532	TestTrain	sub-09
V1v	-0.0140667	TestTrain	sub-10
V1d	-0.000935104	TestTrain	sub-10
V2v	-0.0180418	TestTrain	sub-10
V2d	-0.00635891	TestTrain	sub-10
V3v	-0.00172706	TestTrain	sub-10
V3d	0.031224	TestTrain	sub-10
hV4	0.027102	TestTrain	sub-10
EBA	0.0704491	TestTrain	sub-10
FFA	0.023781	TestTrain	sub-10
OFA	0.0487376	TestTrain	sub-10
STS	0.00400497	TestTrain	sub-10
LOC	0.0947073	TestTrain	sub-10
PPA	-0.00311345	TestTrain	sub-10
RSC	-0.0116975	TestTrain	sub-10
TOS	0.00112015	TestTrain	sub-10
V3ab	0.0321749	TestTrain	sub-10
IPS0	0.0829599	TestTrain	sub-10
IPS1-2-3	0.0441693	TestTrain	sub-10
7AL	0.0366932	TestTrain	sub-10
BA2	0.0715639	TestTrain	sub-10
PFt	0.0696902	TestTrain	sub-10
PFop	0.0522326	TestTrain	sub-10

[truncated: 20 more sheets: Supplementary Figure 1, Supplementary Figure 4, Supplementary Figure 5, Supplementary Figure 6, Supplementary Figure 7a left, Supplementary Figure 7a right, Supplementary Figure 7b left, Supplementary Figure 7b right, Supplementary Figure 7c left, Supplementary Figure 7c right, Figure 8a, Supplementary Figure 8b, Supplementary Figure 8c, Supplementary Figure 9, Supplementary Figure 10a, Supplementary Figure 10b, Supplementary Figure 10c, Supplementary Figure 11a, Supplementary Figure 11b, Supplementary Figure 13c]
